# Supplementary material for: Carbon dioxide capture and conversion by an acid-base resistant metal-organic framework
Source: Nat Commun. 2017 Nov 1;8:1233. doi: 10.1038/s41467-017-01166-3 (PMC5663901; doi:10.1038/s41467-017-01166-3)
Supplement: Supplementary file 3 — Dataset 1 [file 41467_2017_1166_MOESM3_ESM.cif]

 
data_Compound1
 
_audit_creation_method            'SHELXL-2014/7'
_shelx_SHELXL_version_number      '2014/7'
_chemical_name_systematic         ?
_chemical_name_common             ?
_chemical_melting_point           ?
_chemical_formula_moiety          ?
_chemical_formula_sum
 'C36 H18 Cu3 N18 O15' 
_chemical_formula_weight          1133.30

loop_
 _atom_type_symbol
 _atom_type_description
 _atom_type_scat_dispersion_real
 _atom_type_scat_dispersion_imag
 _atom_type_scat_source
 'C'  'C'   0.0181   0.0091
 'International Tables Vol C Tables 4.2.6.8 and 6.1.1.4'
 'H'  'H'   0.0000   0.0000
 'International Tables Vol C Tables 4.2.6.8 and 6.1.1.4'
 'N'  'N'   0.0311   0.0180
 'International Tables Vol C Tables 4.2.6.8 and 6.1.1.4'
 'O'  'O'   0.0492   0.0322
 'International Tables Vol C Tables 4.2.6.8 and 6.1.1.4'
 'Cu'  'Cu'  -1.9646   0.5888
 'International Tables Vol C Tables 4.2.6.8 and 6.1.1.4'
 
_space_group_crystal_system       trigonal
_space_group_IT_number            148
_space_group_name_H-M_alt         'R -3 :H'
_space_group_name_Hall            '-R 3'
 
_shelx_space_group_comment
;
The symmetry employed for this shelxl refinement is uniquely defined
by the following loop, which should always be used as a source of
symmetry information in preference to the above space-group names.
They are only intended as comments.
;
 
loop_
 _space_group_symop_operation_xyz
 'x, y, z'
 '-y, x-y, z'
 '-x+y, -x, z'
 'x+2/3, y+1/3, z+1/3'
 '-y+2/3, x-y+1/3, z+1/3'
 '-x+y+2/3, -x+1/3, z+1/3'
 'x+1/3, y+2/3, z+2/3'
 '-y+1/3, x-y+2/3, z+2/3'
 '-x+y+1/3, -x+2/3, z+2/3'
 '-x, -y, -z'
 'y, -x+y, -z'
 'x-y, x, -z'
 '-x+2/3, -y+1/3, -z+1/3'
 'y+2/3, -x+y+1/3, -z+1/3'
 'x-y+2/3, x+1/3, -z+1/3'
 '-x+1/3, -y+2/3, -z+2/3'
 'y+1/3, -x+y+2/3, -z+2/3'
 'x-y+1/3, x+2/3, -z+2/3'
 
_cell_length_a                    22.4857(3)
_cell_length_b                    22.4857(3)
_cell_length_c                    11.0509(2)
_cell_angle_alpha                 90
_cell_angle_beta                  90
_cell_angle_gamma                 120
_cell_volume                      4838.84(16)
_cell_formula_units_Z             3
_cell_measurement_temperature     100(2)
_cell_measurement_reflns_used     7652
_cell_measurement_theta_min       4.5730
_cell_measurement_theta_max       72.4780
 
_exptl_crystal_description        'Prism'
_exptl_crystal_colour             'Blue'
_exptl_crystal_density_meas       ?
_exptl_crystal_density_method     ?
_exptl_crystal_density_diffrn     1.167          
_exptl_crystal_F_000              1701
_exptl_transmission_factor_min    ?
_exptl_transmission_factor_max    ?
_exptl_crystal_size_max           0.200
_exptl_crystal_size_mid           0.200
_exptl_crystal_size_min           0.100
_exptl_absorpt_coefficient_mu     1.695
_shelx_estimated_absorpt_T_min    0.728
_shelx_estimated_absorpt_T_max    0.849
_exptl_absorpt_correction_T_min                   0.89635
_exptl_absorpt_correction_T_max                   1.00000
_exptl_absorpt_correction_type            'multi-scan'
_exptl_absorpt_process_details
;
CrysAlisPro, Agilent Technologies,
Version 1.171.37.35 (release 13-08-2014 CrysAlis171 .NET)
(compiled Aug 13 2014,18:06:01)
Empirical absorption correction using spherical harmonics,
 implemented in SCALE3 ABSPACK scaling algorithm.
;
_exptl_absorpt_special_details    ?
_diffrn_ambient_temperature       100.0(4)
_diffrn_radiation_wavelength      1.54184
_diffrn_radiation_type            CuK\a
_diffrn_source                    'sealed X-ray tube'
_diffrn_measurement_device_type   'SuperNova, Dual, Cu at zero, Atlas'
_diffrn_measurement_method        '\w scans'
_diffrn_detector_area_resol_mean  10.5594
_diffrn_reflns_number             19985
_diffrn_reflns_av_unetI/netI      0.0156
_diffrn_reflns_av_R_equivalents   0.0351
_diffrn_reflns_limit_h_min        -26
_diffrn_reflns_limit_h_max        27
_diffrn_reflns_limit_k_min        -27
_diffrn_reflns_limit_k_max        27
_diffrn_reflns_limit_l_min        -13
_diffrn_reflns_limit_l_max        12
_diffrn_reflns_theta_min          3.932
_diffrn_reflns_theta_max          73.162
_diffrn_reflns_theta_full         67.684
_diffrn_measured_fraction_theta_max   0.996
_diffrn_measured_fraction_theta_full  0.998
_diffrn_reflns_Laue_measured_fraction_max    0.996
_diffrn_reflns_Laue_measured_fraction_full   0.998
_diffrn_reflns_point_group_measured_fraction_max   0.996
_diffrn_reflns_point_group_measured_fraction_full  0.998
_reflns_number_total              2152
_reflns_number_gt                 1873
_reflns_threshold_expression      'I > 2\s(I)'
_reflns_Friedel_coverage          0.000
_reflns_Friedel_fraction_max      .
_reflns_Friedel_fraction_full     .
 
_reflns_special_details
;
 Reflections were merged by SHELXL according to the crystal
 class for the calculation of statistics and refinement.
 
 Structure factors included contributions from the .fab file.
 
 _reflns_Friedel_fraction is defined as the number of unique
 Friedel pairs measured divided by the number that would be
 possible theoretically, ignoring centric projections and
 systematic absences.
;
 
_computing_data_collection
;
CrysAlisPro, Agilent Technologies,
Version 1.171.37.35 (release 13-08-2014 CrysAlis171 .NET)
(compiled Aug 13 2014,18:06:01)
;
_computing_cell_refinement
;
CrysAlisPro, Agilent Technologies,
Version 1.171.37.35 (release 13-08-2014 CrysAlis171 .NET)
(compiled Aug 13 2014,18:06:01)
;
_computing_data_reduction
;
CrysAlisPro, Agilent Technologies,
Version 1.171.37.35 (release 13-08-2014 CrysAlis171 .NET)
(compiled Aug 13 2014,18:06:01)
;
_computing_structure_solution     ?
_computing_structure_refinement 'SHELXL-2014/7 (Sheldrick, 2014)'
_computing_molecular_graphics     ?
_computing_publication_material   ?
_refine_special_details           ?
_refine_ls_structure_factor_coef  Fsqd
_refine_ls_matrix_type            full
_refine_ls_weighting_scheme       calc
_refine_ls_weighting_details
'w=1/[\s^2^(Fo^2^)+(0.1095P)^2^+11.2807P] where P=(Fo^2^+2Fc^2^)/3'
_atom_sites_solution_primary      ?
_atom_sites_solution_secondary    ?
_atom_sites_solution_hydrogens    geom
_refine_ls_hydrogen_treatment     constr
_refine_ls_extinction_method      none
_refine_ls_extinction_coef        .
_refine_ls_number_reflns          2152
_refine_ls_number_parameters      205
_refine_ls_number_restraints      241
_refine_ls_R_factor_all           0.0650
_refine_ls_R_factor_gt            0.0584
_refine_ls_wR_factor_ref          0.1845
_refine_ls_wR_factor_gt           0.1757
_refine_ls_goodness_of_fit_ref    1.121
_refine_ls_restrained_S_all       1.102
_refine_ls_shift/su_max           0.000
_refine_ls_shift/su_mean          0.000
 
loop_
 _atom_site_label
 _atom_site_type_symbol
 _atom_site_fract_x
 _atom_site_fract_y
 _atom_site_fract_z
 _atom_site_U_iso_or_equiv
 _atom_site_adp_type
 _atom_site_occupancy
 _atom_site_site_symmetry_order  
 _atom_site_calc_flag
 _atom_site_refinement_flags_posn
 _atom_site_refinement_flags_adp
 _atom_site_refinement_flags_occupancy
 _atom_site_disorder_assembly
 _atom_site_disorder_group
Cu1 Cu 0.13844(4) 0.30480(4) 0.83377(6) 0.0274(3) Uani 0.5 1 d . . P . .
O1 O 0.1308(3) 0.2956(3) 0.6569(5) 0.0332(10) Uani 0.5 1 d . . P A -1
O2 O 0.2219(3) 0.3997(4) 0.6398(6) 0.0598(18) Uani 0.5 1 d . . P A -1
O3 O 0.2193(3) 0.4097(4) 0.0311(5) 0.0590(15) Uani 0.5 1 d . . P A -1
O4 O 0.1375(4) 0.3030(4) 0.0118(6) 0.0423(12) Uani 0.5 1 d . . P A -1
O5 O 0.0503(4) 0.1955(3) 0.8369(5) 0.115(3) Uani 0.5 1 d . . P A -1
N1 N 0.0416(5) 0.2959(4) 0.2153(9) 0.0285(17) Uani 0.5 1 d . U P A -1
N2 N 0.0378(6) 0.3381(5) 0.1310(12) 0.037(2) Uani 0.5 1 d . . P A -1
N3 N -0.0641(3) 0.2467(5) 0.1630(6) 0.0394(14) Uani 0.5 1 d . . P A -1
N4 N 0.2944(5) 0.3921(4) 0.4495(11) 0.036(2) Uani 0.5 1 d . U P A -1
N5 N 0.4013(3) 0.4528(4) 0.4973(6) 0.0349(14) Uani 0.5 1 d . . P A -1
N6 N 0.3074(7) 0.3514(5) 0.5245(13) 0.040(2) Uani 0.5 1 d . . P A -1
C1 C 0.1757(5) 0.3415(6) 0.5945(9) 0.039(2) Uani 0.5 1 d . . P A -1
C2 C 0.1707(3) 0.3410(3) 0.4595(5) 0.0303(16) Uani 0.5 1 d G U P A -1
C3 C 0.1082(3) 0.3141(3) 0.3996(5) 0.0319(15) Uani 0.5 1 d G . P A -1
H3 H 0.066526 0.293456 0.444321 0.038 Uiso 0.5 1 calc R U P A -1
C4 C 0.1066(3) 0.3173(3) 0.2741(5) 0.0193(12) Uani 0.5 1 d G . P A -1
C5 C 0.1675(3) 0.3475(3) 0.2086(5) 0.0249(13) Uani 0.5 1 d G U P A -1
C6 C 0.2301(3) 0.3745(3) 0.2686(6) 0.0383(18) Uani 0.5 1 d G U P A -1
H6 H 0.271704 0.395084 0.223814 0.046 Uiso 0.5 1 calc R U P A -1
C7 C 0.2317(3) 0.3712(3) 0.3941(6) 0.0303(18) Uani 0.5 1 d G U P A -1
C8 C 0.1779(5) 0.3556(8) 0.0700(15) 0.054(3) Uani 0.5 1 d . . P A -1
C9 C -0.0185(6) 0.2394(5) 0.2343(11) 0.038(2) Uani 0.5 1 d . . P A -1
H9A H -0.027747 0.202097 0.286144 0.046 Uiso 0.5 1 calc R U P A -1
C10 C -0.0275(4) 0.3059(4) 0.1056(7) 0.0360(16) Uani 0.5 1 d . U P A -1
H9 H -0.047259 0.323436 0.050292 0.043 Uiso 0.5 1 calc R U P A -1
C11 C 0.3515(8) 0.4515(6) 0.4346(14) 0.047(3) Uani 0.5 1 d . . P A -1
H11 H 0.355649 0.487990 0.385289 0.056 Uiso 0.5 1 calc R U P A -1
C12 C 0.3718(4) 0.3911(5) 0.5550(7) 0.0306(14) Uani 0.5 1 d . U P A -1
H12 H 0.395371 0.378235 0.611259 0.037 Uiso 0.5 1 calc R U P A -1
 
loop_
 _atom_site_aniso_label
 _atom_site_aniso_U_11
 _atom_site_aniso_U_22
 _atom_site_aniso_U_33
 _atom_site_aniso_U_23
 _atom_site_aniso_U_13
 _atom_site_aniso_U_12
Cu1 0.0352(4) 0.0467(5) 0.0131(4) -0.0028(3) -0.0008(2) 0.0301(3)
O1 0.034(3) 0.051(3) 0.022(2) 0.001(2) 0.005(2) 0.027(2)
O2 0.056(3) 0.076(4) 0.027(3) -0.018(3) -0.015(2) 0.018(3)
O3 0.045(3) 0.088(4) 0.033(3) 0.016(3) 0.004(2) 0.025(3)
O4 0.047(3) 0.076(4) 0.021(3) 0.004(3) 0.003(3) 0.044(3)
O5 0.106(5) 0.073(4) 0.042(3) -0.005(3) 0.010(3) -0.049(4)
N1 0.025(2) 0.030(3) 0.023(3) 0.005(3) -0.0063(17) 0.009(3)
N2 0.024(4) 0.051(6) 0.027(3) 0.015(4) -0.005(3) 0.011(4)
N3 0.025(3) 0.053(4) 0.023(3) 0.006(4) -0.009(2) 0.007(4)
N4 0.033(3) 0.043(4) 0.030(3) 0.001(3) -0.0033(19) 0.018(3)
N5 0.026(2) 0.048(3) 0.020(2) 0.006(3) -0.0004(16) 0.010(3)
N6 0.034(5) 0.048(6) 0.033(5) 0.006(4) 0.006(3) 0.015(5)
C1 0.020(5) 0.084(7) 0.007(4) 0.000(5) 0.000(4) 0.023(5)
C2 0.034(3) 0.033(3) 0.020(3) -0.007(2) -0.003(2) 0.014(2)
C3 0.021(3) 0.035(3) 0.025(3) 0.011(2) 0.005(2) 0.003(2)
C4 0.017(2) 0.012(3) 0.016(2) -0.0026(19) -0.0075(16) -0.0027(19)
C5 0.025(2) 0.035(3) 0.015(2) 0.000(2) 0.0004(18) 0.015(2)
C6 0.028(3) 0.052(4) 0.028(3) 0.009(3) 0.000(2) 0.015(3)
C7 0.027(3) 0.027(3) 0.030(3) -0.002(3) -0.001(2) 0.008(2)
C8 0.021(5) 0.096(9) 0.039(6) 0.014(7) 0.004(4) 0.023(5)
C9 0.023(3) 0.048(6) 0.024(3) -0.003(4) -0.005(2) 0.003(4)
C10 0.027(3) 0.040(3) 0.029(3) 0.013(3) -0.002(2) 0.007(3)
C11 0.031(4) 0.052(6) 0.043(4) -0.004(5) -0.005(3) 0.010(5)
C12 0.026(3) 0.031(3) 0.025(3) 0.006(3) 0.000(2) 0.008(3)
 
_geom_special_details
;
 All esds (except the esd in the dihedral angle between two l.s. planes)
 are estimated using the full covariance matrix.  The cell esds are taken
 into account individually in the estimation of esds in distances, angles
 and torsion angles; correlations between esds in cell parameters are only
 used when they are defined by crystal symmetry.  An approximate (isotropic)
 treatment of cell esds is used for estimating esds involving l.s. planes.
;
 
loop_
 _geom_bond_atom_site_label_1
 _geom_bond_atom_site_label_2
 _geom_bond_distance
 _geom_bond_site_symmetry_2
 _geom_bond_publ_flag
Cu1 Cu1 1.2764(15) 16_556 ?
Cu1 O1 1.964(5) . ?
Cu1 O4 1.968(7) 1_556 ?
Cu1 N3 2.004(7) 8 ?
Cu1 N5 2.005(6) 5 ?
Cu1 O5 2.259(5) . ?
O1 C1 1.233(11) . ?
O2 C1 1.297(12) . ?
O3 C8 1.182(13) . ?
O4 C8 1.250(14) . ?
N1 C9 1.329(15) . ?
N1 N2 1.363(12) . ?
N1 C4 1.444(11) . ?
N2 C10 1.301(15) . ?
N3 C10 1.325(9) . ?
N3 C9 1.366(14) . ?
N4 C11 1.320(17) . ?
N4 N6 1.371(14) . ?
N4 C7 1.387(12) . ?
N5 C11 1.306(16) . ?
N5 C12 1.360(10) . ?
N6 C12 1.310(17) . ?
C1 C2 1.495(12) . ?
C2 C3 1.3900 . ?
C2 C7 1.3900 . ?
C3 C4 1.3900 . ?
C3 H3 0.9500 . ?
C4 C5 1.3900 . ?
C5 C6 1.3900 . ?
C5 C8 1.547(18) . ?
C6 C7 1.3900 . ?
C6 H6 0.9500 . ?
C9 H9A 0.9500 . ?
C10 H9 0.9500 . ?
C11 H11 0.9500 . ?
C12 H12 0.9500 . ?
 
loop_
 _geom_angle_atom_site_label_1
 _geom_angle_atom_site_label_2
 _geom_angle_atom_site_label_3
 _geom_angle
 _geom_angle_site_symmetry_1
 _geom_angle_site_symmetry_3
 _geom_angle_publ_flag
Cu1 Cu1 O1 95.1(2) 16_556 . ?
Cu1 Cu1 O4 91.3(3) 16_556 1_556 ?
O1 Cu1 O4 173.4(3) . 1_556 ?
Cu1 Cu1 N3 89.7(3) 16_556 8 ?
O1 Cu1 N3 89.6(2) . 8 ?
O4 Cu1 N3 91.8(2) 1_556 8 ?
Cu1 Cu1 N5 73.4(2) 16_556 5 ?
O1 Cu1 N5 89.8(2) . 5 ?
O4 Cu1 N5 90.8(2) 1_556 5 ?
N3 Cu1 N5 162.9(3) 8 5 ?
Cu1 Cu1 O5 170.0(3) 16_556 . ?
O1 Cu1 O5 85.3(3) . . ?
O4 Cu1 O5 88.2(3) 1_556 . ?
N3 Cu1 O5 100.3(4) 8 . ?
N5 Cu1 O5 96.7(4) 5 . ?
C1 O1 Cu1 118.5(6) . . ?
C9 N1 N2 112.7(9) . . ?
C9 N1 C4 128.5(9) . . ?
N2 N1 C4 118.7(8) . . ?
C10 N2 N1 101.9(8) . . ?
C10 N3 C9 105.6(7) . . ?
C11 N4 N6 109.0(10) . . ?
C11 N4 C7 126.7(10) . . ?
N6 N4 C7 124.2(9) . . ?
C11 N5 C12 104.5(8) . . ?
C12 N6 N4 103.5(8) . . ?
O1 C1 O2 122.4(9) . . ?
O1 C1 C2 121.7(9) . . ?
O2 C1 C2 114.3(7) . . ?
C3 C2 C7 120.0 . . ?
C3 C2 C1 122.4(5) . . ?
C7 C2 C1 117.6(5) . . ?
C2 C3 C4 120.0 . . ?
C2 C3 H3 120.0 . . ?
C4 C3 H3 120.0 . . ?
C3 C4 C5 120.0 . . ?
C3 C4 N1 118.7(5) . . ?
C5 C4 N1 121.0(5) . . ?
C6 C5 C4 120.0 . . ?
C6 C5 C8 111.2(4) . . ?
C4 C5 C8 128.8(4) . . ?
C7 C6 C5 120.0 . . ?
C7 C6 H6 120.0 . . ?
C5 C6 H6 120.0 . . ?
N4 C7 C6 118.2(6) . . ?
N4 C7 C2 121.5(6) . . ?
C6 C7 C2 120.0 . . ?
O3 C8 O4 127.8(15) . . ?
O3 C8 C5 118.4(12) . . ?
O4 C8 C5 113.7(10) . . ?
N1 C9 N3 105.1(9) . . ?
N1 C9 H9A 127.5 . . ?
N3 C9 H9A 127.5 . . ?
N2 C10 N3 114.7(8) . . ?
N2 C10 H9 122.7 . . ?
N3 C10 H9 122.7 . . ?
N5 C11 N4 110.2(11) . . ?
N5 C11 H11 124.9 . . ?
N4 C11 H11 124.9 . . ?
N6 C12 N5 112.5(8) . . ?
N6 C12 H12 123.7 . . ?
N5 C12 H12 123.7 . . ?
 
_refine_diff_density_max    0.808
_refine_diff_density_min   -0.310
_refine_diff_density_rms    0.083

_shelx_res_file
;

    data.res created by SHELXL-2014/7


REM Old TITL exp_11955 in R3 #146
REM SHELXT solution in R-3
REM R1 0.356,  Rweak 0.040,  Alpha 0.059,  Orientation as input
REM Formula found by SHELXT:  C12 Cu
TITL exp_11955_a.res in R-3
CELL 1.54184 22.4857 22.4857 11.0509 90.000 90.000 120.000
ZERR 3.0000 0.0003 0.0003 0.0002 0.000 0.000 0.000
LATT 3
SYMM -Y, X-Y, Z
SYMM -X+Y, -X, Z
SFAC C H N O CU
UNIT 108 54 54 45 9
LIST 6 ! automatically inserted. Change 6 to 4 for CHECKCIF!!
MERG 2
FMAP 2
GRID
PLAN 5
ISOR 0.005 C2 C5 C6 C7 C10 C12 N1 N4
RIGU_*
FLAT C1 > C8 N1 N4
TEMP -173
BOND $H
EQIV $1 x, y, 1+z
EQIV $2 1/3-y, 2/3+x-y, 2/3+z
EQIV $3 2/3-y, 1/3+x-y, 1/3+z
BOND Cu1 O4_$1
BOND Cu1 N3_$2
BOND Cu1 N5_$3
L.S. 20 0   29
ABIN
SIZE 0.1 0.2 0.2
OMIT     0   3   0
OMIT    -3   9   3
OMIT    -1   4   4
ACTA
WGHT    0.109500   11.280700
FVAR       0.20752
CU1   5    0.138449    0.304800    0.833758    10.50000    0.03513    0.04666 =
         0.01305   -0.00278   -0.00088    0.03010
PART -1
O1    4    0.131069    0.295820    0.656951    10.50000    0.03575    0.05345 =
         0.01972   -0.00224    0.00221    0.02900
O2    4    0.222185    0.399925    0.639776    10.50000    0.05403    0.07644 =
         0.02771   -0.01710   -0.01375    0.01522
O3    4    0.219207    0.409430    0.031278    10.50000    0.04531    0.08950 =
         0.03038    0.01425    0.00336    0.02586
O4    4    0.137222    0.302485    0.011621    10.50000    0.04421    0.07607 =
         0.02123    0.00158    0.00113    0.04201
O5    4    0.050217    0.195508    0.836904    10.50000    0.10733    0.07183 =
         0.04143   -0.00426    0.00959   -0.04708
N1    3    0.041859    0.296024    0.215602    10.50000    0.02470    0.03166 =
         0.02357    0.00338   -0.00604    0.00805
N2    3    0.038019    0.338621    0.131475    10.50000    0.02458    0.04692 =
         0.02983    0.01376   -0.00503    0.00949
N3    3   -0.064086    0.246754    0.163316    10.50000    0.02491    0.05128 =
         0.02259    0.00565   -0.00850    0.00602
N4    3    0.294656    0.391996    0.450095    10.50000    0.03135    0.04312 =
         0.02974   -0.00054   -0.00325    0.01568
N5    3    0.401355    0.452762    0.497492    10.50000    0.02594    0.04559 =
         0.02075    0.00491   -0.00035    0.00946
N6    3    0.307484    0.351405    0.525316    10.50000    0.03128    0.04423 =
         0.03127    0.00411    0.00310    0.01334
C1    1    0.175422    0.342424    0.595991    10.50000    0.02617    0.06753 =
         0.01395   -0.00471   -0.00468    0.02171
AFIX  66
C2    1    0.170484    0.341081    0.459620    10.50000    0.03281    0.03273 =
         0.01984   -0.00598   -0.00308    0.01365
C3    1    0.107954    0.314152    0.399604    10.50000    0.02257    0.03519 =
         0.02285    0.00968    0.00357    0.00406
AFIX  43
H3    2    0.066300    0.293575    0.444352    10.50000   -1.20000
AFIX  65
C4    1    0.106369    0.317331    0.274113    10.50000    0.01776    0.01187 =
         0.01675   -0.00268   -0.00648   -0.00094
C5    1    0.167314    0.347439    0.208639    10.50000    0.02513    0.03412 =
         0.01691    0.00020    0.00061    0.01581
C6    1    0.229845    0.374368    0.268654    10.50000    0.02680    0.05220 =
         0.02861    0.00756    0.00019    0.01554
AFIX  43
H6    2    0.271498    0.394945    0.223905    10.50000   -1.20000
AFIX  65
C7    1    0.231431    0.371189    0.394144    10.50000    0.02803    0.02786 =
         0.02815   -0.00190   -0.00163    0.01038
AFIX   0
C8    1    0.176858    0.355971    0.072129    10.50000    0.03039    0.08358 =
         0.02778    0.00492    0.00192    0.02849
C9    1   -0.018442    0.239816    0.232197    10.50000    0.02440    0.04327 =
         0.02554    0.00464   -0.00580    0.00260
AFIX  43
H9A   2   -0.027706    0.201984    0.282796    10.50000   -1.20000
AFIX   0
C10   1   -0.027486    0.305825    0.105835    10.50000    0.02704    0.04317 =
         0.02861    0.01086   -0.00233    0.00838
AFIX  43
H9    2   -0.047349    0.323082    0.050118    10.50000   -1.20000
AFIX   0
C11   1    0.351619    0.451474    0.432135    10.50000    0.03043    0.04779 =
         0.03987    0.00603   -0.00563    0.00885
AFIX  43
H11   2    0.355936    0.487277    0.380697    10.50000   -1.20000
AFIX   0
C12   1    0.371931    0.391168    0.555098    10.50000    0.02684    0.03435 =
         0.02573    0.00468   -0.00009    0.00908
AFIX  43
H12   2    0.395609    0.378331    0.611029    10.50000   -1.20000
REM #####
AFIX   0
HKLF 4

REM  exp_11955_a.res in R-3
REM R1 =  0.0584 for    1873 Fo > 4sig(Fo)  and  0.0650 for all    2152 data
REM    205 parameters refined using    241 restraints

END

WGHT      0.1095     11.2807

REM Highest difference peak  0.808,  deepest hole -0.310,  1-sigma level  0.083
Q1    1   0.0686  0.1814  0.8408  11.00000  0.05    0.81
Q2    1   0.0417  0.2135  0.8512  11.00000  0.05    0.78
Q3    1  -0.1127  0.2458  0.1669  11.00000  0.05    0.31
Q4    1  -0.0122  0.1982  0.8783  11.00000  0.05    0.26
Q5    1   0.1375  0.3475  0.8334  11.00000  0.05    0.26
;
_shelx_res_checksum   32636

_shelx_hkl_file
;
   0   0 -12  224.24    7.56
   0   0  -9  451.59   11.56
   0   0  -9  443.08   11.57
   0   0  -6 1714.25   26.71
   0   0  -6 1725.31   24.13
   0   0  -3 5579.55   31.56
   0   0  -3 5676.61   30.75
   0   0   3 5819.48   33.27
   0   0   3 5675.07   28.84
   0   0   6 1762.41   30.98
   0   0   6 1819.93   28.17
   0   0   6 1774.76   24.79
   0   0   6 1817.50   29.25
   0   0   9  454.05   21.23
  -1   0 -13   54.37    3.19
   1  -1 -13   54.27    3.15
   0   1 -13   54.36    3.31
   1  -1 -10   73.66    5.24
  -1   0 -10   77.61    5.11
   0   1 -10   82.18    5.30
  -1   0 -10   77.77    5.13
   1  -1 -10   85.50    5.38
   0   1 -10   80.06    5.31
   1  -1  -7  126.62    9.69
   0   1  -7  118.96    9.44
  -1   0  -7  117.45    9.32
   1  -1  -7  107.93    7.91
   0   1  -7  105.52    7.48
   0   1  -4  299.20    9.91
   1  -1  -4  298.11    9.32
   0   1  -4  296.44    8.07
   1  -1  -4  307.15   10.12
  -1   0  -4  298.70   10.16
   1  -1  -4  293.98    9.06
  -1   0  -4  306.78    8.68
  -1   0  -4  291.13    7.68
   0   1  -4  302.12    8.62
   1  -1  -1  341.31    5.58
  -1   0  -1  337.61    3.38
  -1   0  -1  352.90    4.07
   1  -1   2  557.93    8.30
  -1   0   2  545.89    5.51
  -1   0   2  560.16    7.36
   1  -1   2  557.87    9.02
  -1   0   2  546.91    7.82
   1  -1   5 1576.76   24.97
  -1   0   5 1594.41   21.94
   1  -1   5 1569.92   20.64
  -1   0   5 1570.19   25.01
  -1   0   5 1547.29   16.62
   1  -1   5 1596.47   24.16
   1  -1   5 1517.17   26.05
   0   1   5 1544.23   20.79
  -1   0   5 1552.02   23.04
   0   1   5 1566.36   21.82
   1  -1   5 1591.15   19.28
   0   1   5 1550.21   24.07
   0   1   8    7.32    3.46
   1  -1   8   19.69    4.62
   1  -1   8   23.52    4.89
  -1   0   8   18.90    4.86
   0   1   8   33.05    5.91
  -1   1 -11   86.41    5.36
   0  -1 -11   75.82    5.04
   1   0 -11   74.56    5.14
   0  -1 -11   84.57    5.20
   1   0 -11   88.00    5.36
  -1   1 -11   85.30    5.13
  -1   1  -8   15.59    2.50
  -1   1  -8   20.96    2.65
  -1   1  -8   15.05    4.64
   1   0  -8   16.83    3.70
   0  -1  -8   15.78    2.55
   1   0  -8   15.07    2.43
   1   0  -8   19.37    4.85
   1   0  -8   16.31    2.60
   0  -1  -8   17.54    2.59
   0  -1  -8   18.84    4.44
   0  -1  -5 1539.89   21.76
   0  -1  -5 1614.81   26.29
   0  -1  -5 1530.72   23.08
  -1   1  -5 1564.10   21.54
  -1   1  -5 1557.70   26.40
   1   0  -5 1568.72   23.28
   1   0  -5 1560.15   22.16
  -1   1  -5 1532.72   18.69
   1   0  -5 1616.93   26.26
  -1   1  -2  547.68    6.25
  -1   1  -2  570.85    7.30
   0  -1  -2  563.85    8.73
   0  -1  -2  557.39    8.66
   0  -1   1  345.33    4.02
   1   0   1  340.27    3.87
   1   0   4  305.22    7.85
   0  -1   4  312.69    9.98
   0  -1   4  302.65    9.34
   1   0   4  283.63    8.49
  -1   1   4  312.18    8.97
   0  -1   4  293.58    7.14
   0  -1   4  312.45    8.95
   1   0   4  295.84    9.62
  -1   1   4  301.61    7.40
  -1   1   7  101.13    8.45
   0  -1   7  111.50    8.24
   1   0   7  110.92    8.34
   0  -1   7  117.61    9.10
   1   0   7   98.68    8.62
  -1   1   7  114.70    8.17
  -1   1   7  112.79    7.92
   1   0   7  111.66    8.66
   1  -2 -12   37.86    3.24
   1   1 -12   33.70    3.29
   1   1 -12   39.49    3.57
  -2   1 -12   37.27    3.42
   1  -2  -9   47.58    4.00
  -2   1  -9   51.57    4.27
  -2   1  -9   57.39    8.01
   1  -2  -9   54.95    7.75
  -2   1  -9   50.94    4.08
   1   1  -9   53.18    4.29
   1  -2  -9   49.82    4.19
   1   1  -9   50.80    4.27
   1   1  -9   61.58    8.62
   1  -2  -6  109.90    8.23
   1   1  -6  109.57    8.06
  -2   1  -6  103.97    6.16
   1  -2  -6  105.76    7.22
   1   1  -6  105.37    6.92
  -2   1  -6  109.82    8.28
   1  -2  -6  103.14    6.78
   1   1  -3  857.89   13.01
  -2   1  -3  844.25   11.01
   1   1  -3  875.32   13.28
  -2   1  -3  843.27    9.10
   1  -2  -3  847.69   13.81
   1  -2  -3  863.12   14.06
   1   1  -3  876.29   14.24
   1  -2   0 2627.56   13.57
   1  -2   3  741.24   12.27
   1  -2   3  722.02   12.97
  -2   1   3  706.88    7.95
   1   1   3  705.40   12.61
   1   1   3  710.88   11.17
   1  -2   3  723.65   10.87
   1   1   6   12.85    3.43
   1  -2   6   11.50    2.29
  -2   1   6   12.51    2.64
  -2   1   6    9.66    3.05
   1  -2   6    9.84    2.92
  -2   1   6   18.30    2.85
   1   1   6   14.19    3.28
   1   1   6   10.50    2.47
   1  -2   6   14.73    3.59
   1   1   9    2.34    3.50
  -2   1   9   -4.73    3.69
   1  -2   9    0.55    3.13
  -3   1 -13    6.17    1.51
   1   2 -13    9.14    1.72
  -3   1 -10    0.75    1.98
   1   2 -10   -0.41    1.86
   2  -3 -10    0.42    1.65
   2  -3 -10    0.03    1.80
  -3   1 -10   -1.59    1.58
   1   2 -10   -0.07    1.90
   1   2  -7   20.43    4.38
   2  -3  -7   15.99    3.57
   2  -3  -7   15.15    4.28
  -3   1  -7   22.56    4.53
   1   2  -7   17.78    3.42
   2  -3  -4  418.49   11.83
  -3   1  -4  403.16    6.95
   1   2  -4  412.36   11.80
   2  -3  -4  392.92   11.78
   2  -3  -4  410.57   12.05
   1   2  -4  414.02   10.80
  -3   1  -4  421.62   12.26
   2  -3  -1 1611.74   15.80
   2  -3  -1 1649.07   13.30
  -3   1  -1 1700.63   13.05
   2  -3  -1 1728.71   13.95
   2  -3   2  178.41    5.79
   1   2   2  163.86    5.35
   2  -3   2  171.06    5.44
  -3   1   2  155.53    3.11
   1   2   5  122.40    7.67
  -3   1   5  122.90    6.89
  -3   1   5  128.09    5.70
   2  -3   5  131.49    7.73
   2  -3   5  138.38    7.57
   1   2   5  122.97    7.05
   1   2   5  124.69    6.43
   2  -3   5  128.46    6.27
   2  -3   5  145.06    8.48
  -3   1   5  133.06    6.20
   1   2   8   19.61    4.49
   2  -3   8   17.36    4.82
   1   2   8   19.52    4.23
  -3   1   8    7.07    3.30
   1   2   8   10.32    3.77
   2  -3   8   18.90    4.75
   0   2 -11  859.63   15.97
  -2   0 -11  843.86   14.87
   0   2 -11  866.71   16.00
   2  -2 -11  831.06   15.36
   2  -2 -11  851.17   16.31
  -2   0 -11  864.68   15.68
   2  -2  -8  228.26   14.68
   2  -2  -8  224.83    7.66
   0   2  -8  235.05    8.05
  -2   0  -8  227.89   14.31
   0   2  -8  237.42    8.08
  -2   0  -8  237.08    8.01
   2  -2  -8  227.25    7.97
  -2   0  -8  213.31    7.30
   0   2  -8  223.92   14.05
   2  -2  -5 9462.38   60.38
   0   2  -5 9768.19   64.46
   0   2  -5 9371.29   55.03
  -2   0  -5 9606.05   64.69
   2  -2  -5 9534.41   65.04
   2  -2  -5 9220.77   59.59
   0   2  -2 2387.31   19.18
   0   2  -2 2336.56   17.31
   2  -2  -2 2217.08   20.22
  -2   0  -2 2333.09   14.69
  -2   0   1 1573.23    7.06
  -2   0   1 1593.79    9.71
  -2   0   4 1666.91   21.65
   2  -2   4 1697.03   23.71
  -2   0   4 1633.80   17.66
   2  -2   4 1632.31   20.35
   2  -2   4 1634.50   14.32
   2  -2   4 1700.19   22.78
   2  -2   4 1715.82   24.27
   0   2   4 1619.71   20.87
   0   2   4 1625.37   20.75
  -2   0   4 1666.57   19.35
   2  -2   7  840.54   22.15
   2  -2   7  833.68   23.21
   0   2   7  810.05   22.68
   0   2   7  800.73   22.05
   2  -2   7  803.17   24.01
  -2   0   7  812.47   22.61
   2  -1 -12   -0.98    1.75
  -1  -1 -12    0.68    1.65
  -1   2 -12    5.17    1.83
  -1   2 -12    1.81    1.82
  -1   2  -9   -3.33    1.90
  -1   2  -9    0.09    1.88
   2  -1  -9   -0.29    1.84
   2  -1  -9    0.73    1.73
   2  -1  -9   -4.13    3.68
  -1   2  -9    2.22    3.04
  -1  -1  -9    1.94    1.60
  -1  -1  -9    0.54    2.66
  -1  -1  -9   -1.59    1.82
   2  -1  -6   11.07    3.30
  -1   2  -6   13.34    2.77
   2  -1  -6   16.00    3.41
   2  -1  -6    5.26    2.23
  -1   2  -6   13.67    3.75
  -1  -1  -6   12.74    3.43
  -1  -1  -3  732.90   13.32
   2  -1  -3  717.19   12.49
  -1  -1  -3  753.81   12.06
  -1  -1  -3  705.44   11.33
  -1   2  -3  713.34   10.44
   2  -1  -3  703.93   12.83
   2  -1   0 2592.91   12.72
  -1  -1   3  874.21   13.92
  -1  -1   3  872.88   11.24
   2  -1   3  853.44   14.69
  -1  -1   3  850.14   12.65
   2  -1   3  831.65   13.32
  -1  -1   3  827.65    8.20
   2  -1   3  849.02    9.11
  -1   2   6  109.15    7.40
   2  -1   6  102.45    7.79
  -1   2   6  110.15    7.02
  -1  -1   6   79.67    5.93
   2  -1   6  111.78    7.76
  -1   2   6  101.69    7.08
   2  -1   6  104.75    6.50
   2  -1   6  118.92    8.51
  -1  -1   6  114.19    7.98
  -1  -1   6  106.72    6.34
   2  -1   9   38.66    6.77
  -1  -1   9   55.81    7.27
  -1   2   9   43.68    6.80
   2   0 -13  273.86    6.82
   0  -2 -13  269.11    6.11
   2   0 -10  443.14   12.16
  -2   2 -10  435.34   11.41
   2   0 -10  432.71   11.85
   0  -2 -10  419.63   11.51
  -2   2 -10  447.82   11.86
   0  -2 -10  451.40   11.53
   2   0  -7  768.91   21.09
   2   0  -7  821.83   24.19
   0  -2  -7  789.35   24.03
  -2   2  -7  806.95   23.80
   0  -2  -4 1671.39   21.65
   0  -2  -4 1719.92   23.73
  -2   2  -4 1634.40   24.22
   0  -2  -4 1645.20   21.77
  -2   2  -4 1655.46   18.05
   2   0  -4 1657.13   22.01
   2   0  -4 1671.71   21.87
   2   0  -4 1658.62   23.27
   0  -2  -1 1579.24   13.62
   0  -2  -1 1560.92   11.12
   0  -2   2 2336.92   18.85
   0  -2   2 2370.30   16.60
   0  -2   2 2258.90   14.33
  -2   2   2 2219.10   16.83
   2   0   2 2222.65   14.00
   2   0   2 2247.50   19.82
   0  -2   5 9872.90   55.22
  -2   2   5 9359.03   44.50
  -2   2   5 9513.54   55.81
   2   0   5 9304.17   45.48
   0  -2   5 9435.07   42.45
   2   0   5 9565.21   64.67
   2   0   5 9373.40   62.76
   2   0   5 9344.64   57.10
   0  -2   5 9999.00   64.87
   0  -2   5 9456.65   58.89
   0  -2   8  236.61   14.09
   2   0   8  242.86   14.71
   2   0   8  218.49   13.42
   2   0   8  233.15   13.34
  -2   2   8  240.19   14.03
   2   1 -11  284.80    9.57
  -3   2 -11  272.66    9.05
  -3   2 -11  264.92    8.30
   2   1 -11  270.20    9.22
   1  -3 -11  265.14    8.53
   1  -3  -8  163.45   12.27
  -3   2  -8  142.26   11.25
   2   1  -8  148.64    6.50
   1  -3  -8  152.82    6.56
   1  -3  -8  155.18    6.33
  -3   2  -8  157.01    6.70
   2   1  -8  156.44    6.73
   2   1  -8  155.00   11.98
  -3   2  -8  141.60    6.02
   2   1  -8  157.30   10.58
   1  -3  -5 1169.57   22.01
  -3   2  -5 1290.43   24.28
  -3   2  -5 1123.97   16.55
   1  -3  -5 1253.12   22.13
   2   1  -5 1250.75   23.66
   1  -3  -5 1272.17   23.93
   2   1  -5 1247.41   21.78
   1  -3  -2  375.99    8.18
   1  -3  -2  390.44    8.97
   2   1  -2  386.79    7.89
  -3   2  -2  404.77    7.60
   1  -3   1  424.88    7.20
   1  -3   1  412.51    7.13
   2   1   1  405.10    6.95
  -3   2   4   77.66    3.14
   2   1   4   77.63    5.74
   1  -3   4   79.86    4.18
   2   1   4   81.37    5.42
   1  -3   4   89.25    5.57
   1  -3   4   78.31    5.49
   2   1   4   78.59    4.28
   1  -3   4   82.84    4.91
   2   1   7  248.74   13.36
   2   1   7  251.22   13.17
   1  -3   7  259.65   12.78
  -3   2   7  267.09   12.50
   1  -3   7  257.48   13.62
  -3   2   7  262.72   12.96
   2   2 -12  221.77    7.53
  -4   2 -12  213.30    7.34
   2   2 -12  225.09    7.60
   2  -4 -12  216.66    6.58
  -4   2  -9  660.24   26.06
   2  -4  -9  660.08   13.43
   2   2  -9  693.45   26.65
   2   2  -9  648.17   14.21
   2  -4  -9  643.80   14.22
  -4   2  -9  680.13   14.49
   2  -4  -9  690.65   27.05
   2   2  -9  692.93   14.86
   2  -4  -6 1590.96   30.72
   2   2  -6 1593.62   29.83
  -4   2  -6 1506.37   30.27
   2   2  -6 1546.02   27.20
   2  -4  -6 1491.29   28.11
   2  -4  -3   65.10    5.04
   2   2  -3   70.51    4.34
   2  -4  -3   62.93    4.72
  -4   2  -3   69.87    3.73
   2   2  -3   77.64    4.78
   2  -4  -3   65.99    4.75
   2  -4   0 7963.44   34.65
   2   2   3  628.07   11.65
  -4   2   3  608.01    7.98
   2  -4   3  675.96   13.75
   2  -4   3  679.54   14.17
   2   2   3  663.55   14.17
   2  -4   3  675.07   13.01
   2  -4   3  661.46   11.81
  -4   2   6  315.42   11.97
  -4   2   6  312.99   12.24
   2   2   6  315.43   13.76
   2  -4   6  312.94   12.04
   2  -4   6  328.17   14.01
   2   2   6  303.57   12.44
   2  -4   6  312.93   13.06
   2   2   9  366.54   19.92
   2  -4   9  373.88   19.71
   2   2   9  338.29   18.03
  -5   2 -13    0.16    1.15
   2   3 -13    0.41    1.22
  -5   2 -10   30.78    3.61
   3  -5 -10   34.41    3.56
   2   3 -10   36.05    3.88
   2   3 -10   34.08    3.77
   2   3  -7   73.48    7.74
  -5   2  -7   73.87    7.75
   3  -5  -7   68.36    7.08
   2   3  -7   80.58    7.12
   3  -5  -7   66.44    7.49
   3  -5  -4    2.57    2.31
   2   3  -4    2.40    1.98
   2   3  -4    3.11    2.38
   3  -5  -4    2.19    2.28
  -5   2  -4    2.43    2.31
   3  -5  -4    3.56    2.36
   3  -5  -1  792.36   13.56
   2   3  -1  782.38    7.52
   3  -5  -1  840.59   12.34
  -5   2  -1  835.34   12.31
   3  -5  -1  808.34   12.14
   3  -5   2  977.26   10.74
   3  -5   2  991.19   14.89
  -5   2   2  987.22   15.80
   3  -5   2  961.16   15.44
   2   3   2  947.32   14.60
   2   3   5  787.81   19.30
   3  -5   5  871.58   19.15
   3  -5   5  819.16   19.86
   3  -5   5  872.43   21.13
   2   3   5  798.26   16.93
  -5   2   5  820.88   16.74
   3  -5   5  843.80   16.97
   3  -5   8   70.07    7.82
   2   3   8   58.10    7.46
   2   3   8   67.30    7.96
   3  -5   8   70.79    8.44
   3  -4 -11    2.55    1.65
   1   3 -11    5.94    2.23
  -4   1 -11    3.67    2.05
   1   3 -11    2.39    2.18
   1   3  -8    7.37    2.10
   1   3  -8    7.30    3.38
   3  -4  -8    4.34    1.87
  -4   1  -8   -0.19    2.46
   1   3  -8    4.99    2.16
  -4   1  -8    3.02    2.02
   3  -4  -8    3.51    1.63
   3  -4  -8    0.84    1.20
   1   3  -5 1136.98   20.28
   3  -4  -5 1071.89   22.19
   3  -4  -5 1050.63   22.01
   1   3  -5 1125.12   22.05
   3  -4  -5 1129.12   23.30
  -4   1  -5 1042.46   22.60
   3  -4  -2 2562.82   25.70
   1   3  -2 2581.77   22.47
  -4   1  -2 2587.21   15.35
  -4   1  -2 2561.37   18.26
   3  -4   1  640.53    7.98
   3  -4   4    2.05    1.99
   1   3   4    1.11    1.63
   3  -4   4    0.15    2.17
   3  -4   4   -0.35    1.73
  -4   1   4    3.16    0.90
   3  -4   4    1.94    2.14
   1   3   4    1.82    1.82
  -4   1   4    1.55    1.33
   3  -4   7   75.00    7.38
   3  -4   7   81.17    7.18
   1   3   7   66.72    7.30
  -4   1   7   73.62    6.58
   3  -4   7   76.70    7.77
  -4   1   7   66.04    6.43
   0   3 -12   64.31    4.16
   3  -3 -12   59.06    3.85
  -3   0 -12   67.58    4.15
   0   3 -12   64.73    4.33
   0   3  -9  235.49    8.68
  -3   0  -9  228.92   15.42
   3  -3  -9  226.39    8.66
   3  -3  -9  213.53   15.32
  -3   0  -9  228.03    8.35
   3  -3  -9  229.14    8.22
   0   3  -9  235.97   15.85
   0   3  -9  217.69    8.30
   3  -3  -6  306.72   13.74
   0   3  -6  303.66   11.26
   3  -3  -6  295.67   12.64
   0   3  -6  301.59   13.18
  -3   0  -6  295.48   13.22
   3  -3  -6  289.70   12.29
  -3   0  -3  355.82    9.71
   0   3  -3  359.41    9.38
   0   3  -3  372.20    8.71
   3  -3  -3  356.78   10.08
   3  -3  -3  356.09    9.67
  -3   0  -3  354.22    7.12
   3  -3  -3  341.61   10.04
   3  -3   0   87.67    2.92
   3  -3   0   93.92    3.40
   3  -3   0   86.21    2.74
   3  -3   0   86.66    3.07
  -3   0   3  425.84    9.07
   3  -3   3  425.07   10.19
  -3   0   3  420.18    7.43
   3  -3   3  449.91   11.30
   0   3   3  412.40   10.18
   3  -3   3  442.19   11.15
  -3   0   3  395.70    5.75
   3  -3   3  443.08   11.24
   3  -3   6  224.63   11.75
   3  -3   6  213.53   11.28
  -3   0   6  204.33    8.53
  -3   0   6  220.47   10.53
   0   3   6  196.79    9.32
   0   3   6  205.42   10.81
   3  -3   6  207.09    9.23
   3  -3   6  224.45   10.88
   0   3   6  200.65    9.35
   3  -3   9  145.33   12.70
   3  -3   9  143.13   11.93
   0   3   9  129.51   11.54
  -1   3 -13   13.33    1.98
  -2  -1 -13   15.19    1.80
  -1   3 -10  133.68    6.70
  -2  -1 -10  118.37    6.22
  -2  -1 -10  119.55    5.96
  -1   3 -10  126.49    6.41
   3  -2 -10  130.38    6.60
   3  -2 -10  131.67    6.91
  -2  -1  -7  256.91   13.58
  -1   3  -7  265.94   13.84
   3  -2  -7  267.56   14.20
   3  -2  -7  252.84   12.85
   3  -2  -7  246.57   11.95
  -2  -1  -4   82.67    4.53
  -1   3  -4   78.58    4.41
  -1   3  -4   84.90    5.73
  -2  -1  -4   77.59    5.44
   3  -2  -4   78.67    5.36
   3  -2  -4   78.67    5.54
   3  -2  -4   78.47    5.56
   3  -2  -1  450.97    6.02
   3  -2  -1  443.85    8.23
  -1   3  -1  440.60    6.43
   3  -2  -1  398.32    5.69
  -2  -1  -1  409.52    4.66
  -2  -1   2  387.49    6.37
   3  -2   2  386.55    8.67
  -1   3   2  385.14    5.64
  -2  -1   2  402.34    7.60
  -1   3   2  381.38    8.64
   3  -2   5 1272.31   24.41
   3  -2   5 1269.66   21.46
  -1   3   5 1231.26   21.70
  -1   3   5 1255.09   20.04
   3  -2   5 1319.25   23.69
  -2  -1   5 1331.62   22.93
  -2  -1   5 1297.37   17.34
  -2  -1   5 1263.94   19.81
   3  -2   5 1304.97   24.65
  -2  -1   8  149.08   10.87
   3  -2   8  157.39   11.22
   3  -2   8  149.66   11.87
  -1   3   8  145.90   11.05
   3  -2   8  150.26   11.22
  -1  -2 -11   51.90    4.08
  -2   3 -11   52.04    4.10
  -2   3 -11   58.45    4.57
   3  -1 -11   51.80    4.31
   3  -1 -11   55.97    4.70
   3  -1  -8   20.27    2.85
  -1  -2  -8   14.63    2.49
  -2   3  -8   17.35    2.65
  -1  -2  -8   17.00    2.44
   3  -1  -8   21.09    5.15
   3  -1  -8   16.04    2.55
  -1  -2  -8   13.82    3.79
   3  -1  -8   15.94    3.67
  -2   3  -8   12.39    4.11
  -2   3  -8   14.71    2.35
   3  -1  -5  125.54    7.43
  -2   3  -5  135.11    8.10
  -2   3  -5  124.59    5.84
  -1  -2  -5  121.89    6.48
  -1  -2  -5  133.16    7.91
   3  -1  -5  114.20    7.06
   3  -1  -5  124.76    7.90
  -1  -2  -2  154.76    5.17
  -2   3  -2  180.63    5.87
   3  -1  -2  159.40    5.92
  -2   3  -2  165.04    3.05
  -2   3  -2  169.37    3.85
  -1  -2  -2  171.46    5.54
  -1  -2   1 1665.67   13.24
  -2   3   1 1662.90   13.22
  -1  -2   1 1675.23   10.41
   3  -1   4  411.37   11.39
  -1  -2   4  418.54    9.20
  -1  -2   4  394.63    6.46
  -1  -2   4  420.50   11.79
  -2   3   4  420.13    9.18
  -1  -2   4  410.88   10.49
   3  -1   4  395.51    6.80
   3  -1   4  430.80   12.46
   3  -1   7   19.09    4.40
  -2   3   7   14.77    3.48
  -2   3   7   20.14    3.64
  -1  -2   7   17.16    4.13
   3  -1   7   19.18    4.09
  -2   3   7   19.59    3.85
  -1  -2   7   20.66    3.58
   3  -1   7   21.66    4.58
  -3   3 -12   61.78    4.16
   0  -3 -12   54.60    3.60
   3   0 -12   54.42    4.00
   3   0 -12   50.72    3.92
   3   0  -9  141.34    6.76
  -3   3  -9  136.36   12.51
   0  -3  -9  139.61    6.63
  -3   3  -9  151.68    6.59
   0  -3  -9  144.09   12.64
   3   0  -9  161.45   13.43
   0  -3  -9  134.01    6.25
  -3   3  -9  146.98    6.88
   3   0  -9  135.44    6.75
   0  -3  -6  202.22   11.29
   3   0  -6  216.48   11.32
  -3   3  -6  204.13   11.14
   3   0  -6  211.54   10.45
   0  -3  -6  180.37    8.98
   0  -3  -3  421.68   10.53
   0  -3  -3  414.27   10.03
  -3   3  -3  421.22    6.69
   3   0  -3  439.56   10.63
   3   0  -3  418.20   10.70
   3   0  -3  440.63   10.41
   3   0   0   93.79    3.45
   3   0   0   88.71    2.90
   0  -3   3  361.77    9.99
   0  -3   3  352.64    7.04
   3   0   3  356.05   10.03
   3   0   3  358.93   10.36
  -3   3   3  341.64    8.37
   0  -3   3  366.11    9.36
   0  -3   3  358.16    7.98
   3   0   3  333.69    6.66
  -3   3   6  298.46   12.43
   3   0   6  293.90   13.42
   3   0   6  306.23   12.31
   0  -3   6  309.51   13.30
   0  -3   6  310.51   10.65
   3   0   6  297.49   13.19
  -3   3   6  278.42   10.82
  -3   3   6  295.63   10.99
   0  -3   6  311.35   12.17
   0  -3   9  233.25   14.99
   3   0   9  230.98   15.14
   3   0   9  215.83   15.26
   3   1 -13   52.60    3.22
  -4   3 -13   55.14    3.20
   3   1 -10   11.57    2.76
  -4   3 -10    9.26    2.62
   1  -4 -10    7.98    2.11
   3   1 -10   11.53    2.76
   3   1  -7   42.15    5.32
   3   1  -7   34.31    5.43
   1  -4  -7   47.61    6.36
  -4   3  -7   40.73    6.21
  -4   3  -4   73.80    5.75
   1  -4  -4   65.22    5.16
   1  -4  -4   72.95    5.53
   3   1  -4   70.83    5.24
   3   1  -4   74.38    5.36
   1  -4  -1   61.62    3.95
   3   1  -1   63.79    2.75
   1  -4   2  112.41    4.54
   3   1   2  111.48    4.38
   1  -4   2  115.08    5.10
  -4   3   2  115.64    5.12
   1  -4   2  109.80    4.41
   3   1   5    3.37    2.34
  -4   3   5   -0.03    1.72
   3   1   5   -3.86    2.77
  -4   3   5    2.59    1.06
   1  -4   5    3.00    1.97
   1  -4   5   -0.08    2.20
   1  -4   5    1.30    2.02
   3   1   5    1.74    1.50
   1  -4   5    3.93    1.25
   3   1   8    4.60    3.49
   1  -4   8   14.19    3.98
  -4   3   8    8.12    3.28
   3   1   8    3.64    3.32
   1  -4   8   13.78    4.13
   3   2 -11   28.99    3.55
   3   2 -11   30.00    3.50
  -5   3 -11   32.34    3.53
  -5   3  -8   15.23    2.46
  -5   3  -8   21.67    4.87
   2  -5  -8   17.33    2.82
   3   2  -8   16.71    2.75
   3   2  -8   18.16    5.08
   2  -5  -8    7.90    4.06
   3   2  -8   22.27    3.06
   3   2  -8   25.97    4.86
   3   2  -5  197.63    9.70
   2  -5  -5  188.86    9.93
   3   2  -5  202.93    9.46
   2  -5  -5  186.30    9.79
  -5   3  -5  184.58   10.10
   3   2  -2    1.38    1.90
  -5   3  -2    1.07    1.57
   2  -5  -2    0.72    1.77
   2  -5  -2    0.36    2.17
   3   2  -2    0.05    1.21
   3   2   1 1429.35   16.30
   2  -5   1 1466.74   16.71
   2  -5   1 1462.94   15.69
  -5   3   4 1020.48   18.76
   2  -5   4 1053.58   20.73
   2  -5   4 1024.94   18.24
   3   2   4  983.65   16.15
   2  -5   4 1042.20   16.65
   2  -5   4 1054.51   19.80
   3   2   4 1032.20   20.46
   2  -5   7    6.18    2.97
  -5   3   7    0.46    1.75
   3   2   7   -5.58    2.69
   2  -5   7   -3.42    2.53
   3   2   7   -1.53    2.85
   3   2   7    3.51    3.15
   3   3 -12    6.81    2.00
  -6   3 -12    4.28    1.76
   3   3 -12    5.91    2.01
   3   3  -9   16.58    2.87
  -6   3  -9    9.22    2.30
   3   3  -9   11.22    2.69
   3   3  -6   -4.80    2.26
   3  -6  -6    0.42    2.31
   3  -6  -6   -2.28    2.61
   3   3  -6   -5.10    2.84
  -6   3  -6    2.62    2.56
   3  -6  -3  334.30   10.61
   3   3  -3  359.26   10.98
  -6   3  -3  338.59    9.07
   3   3  -3  369.67    9.63
   3  -6  -3  342.89   11.56
   3  -6   0  449.66   10.18
   3  -6   0  468.93   10.62
   3  -6   3  172.19    5.26
   3  -6   3  175.89    8.06
   3  -6   3  167.48    7.25
   3  -6   3  174.18    8.01
  -6   3   3  157.53    4.75
   3  -6   3  186.03    7.59
   3   3   3  169.67    7.10
  -6   3   3  159.99    7.60
   3  -6   6   45.99    5.69
  -6   3   6   40.59    4.96
   3   3   6   39.20    5.62
   3  -6   6   41.28    5.85
   3  -6   6   37.10    4.92
   3   3   6   44.46    5.85
   3   3   9   80.77    9.48
   3   4 -13   13.50    1.79
  -7   3 -13   15.37    1.76
  -7   3 -10   17.33    2.96
   3   4 -10   18.02    2.98
   3   4 -10   19.38    3.18
   4  -7  -7    5.32    3.05
   4  -7  -7    7.05    3.06
   3   4  -7    7.99    3.17
   3   4  -7    5.42    1.84
   3   4  -7   -1.02    2.06
  -7   3  -7    6.29    3.25
  -7   3  -7    5.50    2.01
   3   4  -7    4.15    1.60
   3   4  -4  253.08   10.61
   3   4  -4  264.72    9.66
   4  -7  -4  231.26   11.09
   4  -7  -4  214.56    9.85
  -7   3  -4  234.25    8.06
   4  -7  -1 1671.25   20.85
   4  -7  -1 1670.90   20.92
  -7   3  -1 1651.08   20.87
   4  -7  -1 1673.15   22.84
   4  -7   2   86.04    4.33
   4  -7   2   92.12    5.74
   4  -7   2   88.54    5.61
   3   4   2   90.72    5.60
   4  -7   2   85.11    5.50
  -7   3   2   87.92    5.90
   4  -7   2   87.77    5.64
   4  -7   5   22.87    3.31
   4  -7   5   22.49    3.95
   3   4   5   20.76    4.09
   3   4   5   21.94    3.64
  -7   3   5   16.78    3.74
   4  -7   5   20.43    4.01
   4  -7   5   22.55    4.05
   4  -7   8   85.54    9.42
   3   4   8   66.21    8.39
   4  -7   8   79.31    8.57
   3   4   8   77.04    8.89
   2   4 -11   56.81    4.46
  -6   2 -11   47.70    3.98
   2   4 -11   52.80    4.23
  -6   2  -8  224.80    8.28
   2   4  -8  226.00   14.13
  -6   2  -8  211.75   14.06
   4  -6  -8  212.40    8.21
   4  -6  -8  209.28   14.62
   2   4  -8  225.55    8.38
   2   4  -8  224.54    8.11
  -6   2  -5 2020.19   32.34
   4  -6  -5 1983.70   33.08
   4  -6  -5 2079.24   33.01
   2   4  -5 2071.69   30.19
   2   4  -5 2153.18   30.76
   2   4  -2  783.38   14.49
  -6   2  -2  764.63   12.88
   4  -6  -2  777.43   16.01
   4  -6   1  380.08    9.58
   2   4   1  363.02    9.75
   4  -6   1  352.29    8.05
   4  -6   4  105.81    6.18
   4  -6   4  102.43    6.99
   4  -6   4   96.13    6.85
   4  -6   4  116.17    6.97
  -6   2   4  112.38    7.27
  -6   2   4   94.97    4.82
   2   4   4  110.42    6.58
   4  -6   7   65.80    7.57
  -6   2   7   76.14    7.29
   2   4   7   54.23    6.50
   2   4   7   78.69    8.38
   4  -6   7   72.94    8.01
   4  -6   7   70.40    7.02
   1   4 -12    7.09    2.05
  -5   1 -12    5.55    1.81
   1   4 -12    7.61    1.96
   1   4  -9   31.27    6.49
   4  -5  -9   26.51    3.44
   1   4  -9   34.51    3.79
  -5   1  -9   35.75    3.78
   4  -5  -9   30.31    3.29
   1   4  -9   23.37    3.22
  -5   1  -6  190.44   10.95
   1   4  -6  195.65    9.60
   1   4  -6  199.76   10.77
   4  -5  -6  188.51   10.62
   4  -5  -6  190.02   10.93
   4  -5  -6  193.84   11.32
   1   4  -3  776.01   14.59
  -5   1  -3  690.07   10.28
   4  -5  -3  711.20   15.26
   4  -5  -3  731.91   15.47
  -5   1  -3  702.15    9.24
   1   4  -3  756.99   13.48
   1   4  -3  747.14   13.78
   4  -5  -3  694.71   16.11
   4  -5   0  499.83    9.69
  -5   1   0  514.94   10.30
   4  -5   0  497.65    9.11
   4  -5   0  493.48    9.55
   4  -5   3    0.93    1.71
   1   4   3    1.42    1.80
   4  -5   3    3.15    2.28
  -5   1   3    1.55    1.06
   4  -5   3    1.75    1.82
   4  -5   3    2.06    2.22
   4  -5   6    4.69    2.87
   4  -5   6    6.73    2.81
   1   4   6   -2.63    1.77
   1   4   6    6.79    3.23
  -5   1   6   -1.79    1.63
   4  -5   6    4.79    1.99
   4  -5   6    1.94    2.91
   1   4   6    2.00    2.25
   4  -5   9    8.30    4.27
   1   4   9    7.77    4.43
   0   4 -13   89.48    4.06
  -4   0 -13   82.60    3.47
  -4   0 -10  119.37    6.26
   0   4 -10  122.13    6.54
   4  -4 -10  131.20    6.91
   4  -4 -10  128.33    6.28
   0   4 -10  128.78    6.61
   4  -4  -7  550.70   19.16
   4  -4  -7  554.09   19.36
  -4   0  -7  594.02   20.76
   0   4  -7  593.98   20.55
   0   4  -7  595.26   17.48
   4  -4  -7  587.53   21.23
   0   4  -4 1096.54   17.50
   4  -4  -4 1046.76   20.43
   4  -4  -4 1056.35   20.50
  -4   0  -4 1031.06   13.42
   0   4  -4 1053.68   19.09
  -4   0  -4 1063.53   19.91
   4  -4  -4 1081.70   19.91
   4  -4  -1   89.28    4.02
   0   4  -1   91.23    4.33
   4  -4  -1   93.53    4.72
   4  -4  -1  100.49    3.57
  -4   0  -1   92.74    3.67
   4  -4  -1   88.44    4.10
   4  -4  -1   85.48    4.00
   4  -4  -1   93.61    3.48
   4  -4   2  265.31    8.27
   4  -4   2  263.92    8.11
   0   4   2  246.90    3.76
  -4   0   2  251.18    3.69
   0   4   2  258.01    8.04
  -4   0   2  250.82    5.34
   4  -4   5 2532.66   34.58
   0   4   5 2426.80   31.27
   4  -4   5 2473.08   30.86
   4  -4   5 2436.45   34.64
  -4   0   5 2393.31   23.55
   0   4   5 2420.36   31.92
   4  -4   5 2470.79   35.96
  -4   0   5 2471.03   30.17
   4  -4   8  440.26   18.15
   4  -4   8  404.40   18.70
   0   4   8  397.26   17.99
   4  -4   8  417.69   19.95
   0   4   8  391.32   17.96
  -3  -1 -11   42.63    3.75
   4  -3 -11   38.07    3.66
   4  -3 -11   46.54    4.28
  -1   4 -11   43.73    3.88
  -1   4 -11   41.82    4.00
  -1   4  -8    4.72    1.82
   4  -3  -8    7.45    3.54
  -3  -1  -8    4.09    3.09
   4  -3  -8    3.02    1.56
  -3  -1  -8    4.90    1.81
   4  -3  -8    4.17    1.91
   4  -3  -8    2.84    2.45
  -1   4  -8    6.81    2.14
  -1   4  -8    5.06    2.77
   4  -3  -5    0.89    2.15
  -1   4  -5    2.86    2.53
   4  -3  -5    0.23    2.35
  -1   4  -5    1.48    1.48
   4  -3  -5    1.29    2.39
  -3  -1  -5    5.54    1.70
  -3  -1  -5    0.03    2.33
   4  -3  -2  115.34    5.62
  -3  -1  -2  105.82    4.43
  -3  -1  -2  106.48    4.57
  -1   4  -2  117.28    4.26
  -3  -1  -2   98.80    2.38
   4  -3   1   55.85    3.00
   4  -3   1   59.83    3.59
   4  -3   1   59.07    2.17
  -3  -1   1   62.63    2.64
  -3  -1   1   59.91    2.42
  -1   4   1   60.16    2.72
  -3  -1   4   78.04    5.08
  -1   4   4   61.21    2.52
  -1   4   4   65.52    5.11
  -3  -1   4   68.50    2.85
   4  -3   4   73.80    5.63
   4  -3   4   73.94    5.63
   4  -3   4   77.40    5.40
  -3  -1   4   69.65    3.94
   4  -3   4   70.29    5.60
  -1   4   7   33.45    5.03
   4  -3   7   38.37    5.43
   4  -3   7   39.99    5.97
  -3  -1   7   43.93    5.84
   4  -3   7   38.23    6.00
   4  -2 -12  214.69    7.10
  -2  -2 -12  210.12    6.76
  -2   4 -12  222.73    7.66
  -2   4 -12  221.03    6.94
  -2   4  -9  367.04   10.43
   4  -2  -9  386.75   20.18
  -2  -2  -9  359.13   10.19
   4  -2  -9  373.40   10.61
   4  -2  -9  359.76   10.93
  -2  -2  -9  397.02   20.19
  -2   4  -9  371.48   10.72
  -2  -2  -9  351.13    9.89
  -2   4  -9  381.39   19.76
   4  -2  -6  291.12   12.54
   4  -2  -6  303.66   13.73
  -2   4  -6  322.21   10.53
   4  -2  -6  301.12   12.84
  -2  -2  -6  284.13   13.04
  -2   4  -6  325.28   13.79
   4  -2  -3  658.76   13.11
   4  -2  -3  644.55   14.18
   4  -2  -3  661.81   13.90
  -2   4  -3  642.19    9.90
  -2  -2  -3  622.61   12.21
  -2  -2  -3  644.52   12.14
   4  -2   0 8132.75   31.66
   4  -2   0 7784.09   32.83
  -2  -2   0 7988.93   32.14
  -2   4   0 8043.58   33.06
   4  -2   3   69.52    4.98
   4  -2   3   69.58    4.91
  -2  -2   3   69.47    3.68
  -2  -2   3   61.42    4.12
   4  -2   3   68.23    4.77
  -2   4   3   69.34    3.29
  -2   4   3   72.54    4.90
  -2  -2   3   67.61    2.69
  -2  -2   6 1586.98   25.19
   4  -2   6 1538.93   30.82
   4  -2   6 1569.34   30.33
   4  -2   6 1574.58   31.02
   4  -2   6 1584.75   27.60
  -2  -2   6 1657.76   29.29
  -2   4   6 1524.67   27.69
  -2   4   6 1500.38   27.72
  -2   4   9  642.26   24.67
   4  -2   9  718.27   26.43
  -2  -2   9  661.99   24.21
   4  -2   9  676.70   26.96
  -3   4 -13   35.52    2.72
   4  -1 -13   29.91    2.43
  -1  -3 -10    1.37    1.58
   4  -1 -10    0.64    1.91
  -3   4 -10    1.53    1.91
  -3   4 -10    4.88    2.00
   4  -1 -10    0.27    1.98
   4  -1  -7   66.94    7.01
  -3   4  -7   80.41    8.07
   4  -1  -7   67.39    7.69
  -1  -3  -7   71.82    7.62
   4  -1  -4    1.76    2.23
   4  -1  -4    1.99    2.07
  -3   4  -4    3.10    1.28
  -1  -3  -4    2.33    1.98
  -3   4  -4    3.65    2.46
  -1  -3  -4    3.44    2.15
   4  -1  -4    1.62    2.30
  -1  -3  -1  647.27   10.98
   4  -1  -1  607.84    7.49
  -3   4  -1  637.46    7.69
   4  -1  -1  605.00    5.85
  -1  -3  -1  587.06    6.62
   4  -1  -1  623.82   10.87
  -1  -3   2 2569.69   20.80
  -1  -3   2 2710.77   17.07
  -3   4   2 2605.07   20.98
  -1  -3   2 2686.21   22.67
   4  -1   5 1068.94   22.70
   4  -1   5 1074.24   21.97
  -1  -3   5 1130.98   16.81
   4  -1   5 1054.03   23.33
  -3   4   5 1092.65   17.32
  -1  -3   5 1123.30   20.04
  -3   4   5 1099.09   17.06
  -1  -3   5 1149.07   22.39
  -3   4   5 1102.70   22.17
  -1  -3   8    2.47    2.15
  -3   4   8   11.79    4.03
   4  -1   8    0.62    2.98
   4  -1   8    9.71    3.63
   4  -1   8    1.16    3.23
   4   0 -11  657.36   14.71
   4   0 -11  655.48   14.16
   0  -4 -11  657.17   12.58
  -4   4 -11  678.92   14.29
  -4   4  -8  426.78   19.68
   0  -4  -8  383.62   10.26
   0  -4  -8  396.70    9.91
   0  -4  -8  411.12   19.39
   4   0  -8  425.97   18.20
   4   0  -8  441.95   11.41
   4   0  -8  442.71   11.10
   4   0  -8  439.72   20.00
  -4   4  -8  422.60   10.19
  -4   4  -8  431.66   11.13
   4   0  -5 2508.37   34.09
   0  -4  -5 2316.90   32.80
   4   0  -5 2339.15   32.52
  -4   4  -5 2455.74   34.91
   0  -4  -5 2404.06   32.21
   0  -4  -2  279.36    8.56
   0  -4  -2  258.58    6.63
   4   0  -2  270.00    7.39
  -4   4  -2  272.62    7.81
  -4   4   1   95.07    4.47
   4   0   1   96.50    4.55
   4   0   1   90.64    3.73
   0  -4   1   99.83    4.06
  -4   4   4 1062.81   17.25
   0  -4   4 1063.22   18.52
   4   0   4 1109.31   20.73
   4   0   4 1064.64   20.90
   0  -4   4 1071.36   16.00
   0  -4   4 1072.05   13.75
   0  -4   4 1063.54   20.18
  -4   4   7  589.73   19.85
   0  -4   7  605.30   18.70
   0  -4   7  584.24   20.34
   4   0   7  568.05   20.80
  -4   4   7  552.32   18.66
   4   0   7  579.49   19.00
   4   0   7  596.81   21.36
   4   1 -12    6.20    2.06
  -5   4 -12    5.65    1.90
   4   1 -12    6.77    2.19
  -5   4  -9  144.90    7.00
   1  -5  -9  144.22   12.40
   4   1  -9  141.28    6.97
   4   1  -9  124.76   11.75
   4   1  -9  140.21    7.02
   4   1  -6  483.11   16.30
  -5   4  -6  482.28   17.51
   1  -5  -6  473.89   16.33
   4   1  -6  493.86   17.11
   1  -5  -6  496.63   17.34
   1  -5  -3  348.13   10.92
  -5   4  -3  357.80    9.65
   1  -5  -3  349.72    9.78
   4   1  -3  386.26   10.23
   4   1  -3  381.15   10.83
   4   1   0 6272.23   33.58
   1  -5   0 6110.46   35.79
  -5   4   3   80.37    5.14
   1  -5   3   76.65    5.18
   4   1   3   77.80    4.08
   4   1   3   75.20    5.64
   1  -5   3   84.50    4.39
   4   1   3   74.24    5.55
   1  -5   3   88.33    5.69
   1  -5   3   76.83    4.36
   1  -5   6    6.42    2.12
   1  -5   6    9.36    2.87
   4   1   6   10.67    3.01
  -5   4   6    8.26    2.31
   4   1   6    8.78    3.78
   1  -5   6   12.97    3.60
   1  -5   9   14.86    4.89
   4   1   9   14.77    5.47
  -6   4 -13   73.11    3.44
   4   2 -13   77.16    3.65
   4   2 -10   26.73    3.45
  -6   4 -10   28.63    3.70
   4   2 -10   29.36    3.67
   4   2  -7  120.91    9.54
   2  -6  -7  112.23    9.81
   2  -6  -7  109.53    9.10
   4   2  -7  123.20    9.30
  -6   4  -7  113.02    9.61
   4   2  -4  300.45   11.08
   4   2  -4  309.81   10.60
   2  -6  -4  300.74   11.78
   2  -6  -4  288.24   10.75
  -6   4  -4  291.42    9.54
   2  -6  -1   20.54    3.19
  -6   4  -1   14.92    2.62
   2  -6  -1   19.00    2.97
   2  -6  -1   22.01    3.08
   2  -6   2  246.51    7.32
   2  -6   2  236.07    7.71
   2  -6   2  245.41    8.46
  -6   4   2  238.33    8.48
   2  -6   2  245.27    8.80
   4   2   2  238.25    8.83
   4   2   2  228.63    7.39
   2  -6   2  241.66    7.88
   2  -6   5 1087.28   24.49
  -6   4   5 1068.32   21.96
   4   2   5 1050.19   25.33
   2  -6   5 1152.50   19.12
   2  -6   5 1145.69   21.05
   4   2   5 1100.34   24.42
   4   2   5 1037.12   17.84
   2  -6   5 1084.04   22.90
   4   2   8  321.38   17.71
   2  -6   8  333.10   16.27
   4   2   8  335.05   17.91
   2  -6   8  343.41   17.76
  -6   4   8  342.63   16.93
   4   3 -11   11.74    2.64
  -7   4 -11   14.50    2.78
   4   3 -11   10.36    2.58
  -7   4  -8   61.28    7.67
   4   3  -8   60.82    6.92
   4   3  -8   62.62    4.63
   4   3  -8   46.62    6.98
   3  -7  -8   65.10    7.90
  -7   4  -8   58.40    4.60
   4   3  -8   62.06    4.60
   3  -7  -5  489.04   16.13
   4   3  -5  503.50   16.07
  -7   4  -5  484.78   16.73
   3  -7  -5  456.75   16.39
   3  -7  -2   18.88    3.09
  -7   4  -2   16.85    2.80
   4   3  -2   19.72    2.13
   4   3  -2   21.73    3.37
   3  -7  -2   16.37    3.25
   3  -7   1   21.29    3.04
   4   3   1   23.53    3.17
   3  -7   1   21.99    3.05
   3  -7   1   24.45    3.41
   3  -7   1   26.94    3.02
  -7   4   1   17.86    3.02
   3  -7   4    3.64    2.53
   3  -7   4    4.73    2.23
   4   3   4    5.96    2.09
  -7   4   4    3.77    1.42
   3  -7   4    4.28    2.04
   4   3   4    5.60    2.83
  -7   4   4    6.23    2.89
   3  -7   4    4.08    2.82
   4   3   7    2.94    3.51
   4   3   7    1.10    2.24
   3  -7   7    5.12    3.11
   4   4 -12   55.45    3.77
  -8   4 -12   59.19    3.81
   4   4 -12   57.01    3.88
  -8   4  -9   -1.46    2.26
   4   4  -9    1.50    1.96
   4   4  -9   -0.41    2.14
   4  -8  -6   31.28    5.32
  -8   4  -6   30.86    5.22
   4  -8  -6   30.40    5.17
   4   4  -6   31.89    4.85
   4   4  -6   33.10    4.99
   4   4  -3  351.11    9.46
   4   4  -3  338.82   11.93
   4   4  -3  333.36   11.68
  -8   4  -3  328.24   10.51
   4  -8  -3  314.83   12.40
   4  -8   0 2441.00   27.91
   4  -8   0 2446.17   27.78
   4  -8   0 2360.30   28.02
   4   4   0 2419.25   28.36
  -8   4   0 2441.57   28.07
   4  -8   0 2485.33   27.76
   4  -8   3 1229.38   22.68
   4  -8   3 1206.84   16.25
   4  -8   3 1242.51   22.67
   4  -8   3 1278.41   22.08
  -8   4   3 1261.25   23.28
   4  -8   3 1291.84   22.14
   4   4   3 1213.98   20.81
  -8   4   6   93.54    8.03
   4  -8   6   89.77    8.59
   4   4   6   81.86    8.37
   4  -8   6   75.82    6.76
   4  -8   6   81.04    7.82
   4   4   6   75.37    8.02
  -9   4 -10  102.19    5.97
   4   5 -10  106.92    6.05
   4   5 -10   99.90    5.95
   4   5  -7   33.59    3.58
   4   5  -7   32.24    5.27
   5  -9  -7   28.64    5.50
  -9   4  -7   36.33    3.64
   4   5  -7   24.47    5.17
   4   5  -7   28.53    3.23
   5  -9  -7   32.99    3.37
  -9   4  -7   26.56    4.96
   5  -9  -4   22.90    4.46
   4   5  -4   30.35    3.66
   4   5  -4   25.04    4.06
  -9   4  -4   20.43    3.13
  -9   4  -1    0.31    2.09
   4   5  -1   -0.38    1.97
   5  -9  -1    6.02    2.36
   5  -9  -1    0.84    2.01
   5  -9  -1    0.80    2.31
   5  -9   2   53.90    5.12
   5  -9   2   58.25    4.31
   4   5   2   52.55    5.04
   5  -9   2   51.25    4.98
  -9   4   2   56.31    5.45
   5  -9   2   51.17    5.17
   5  -9   2   56.82    5.48
  -9   4   5  428.93   16.70
   4   5   5  406.41   16.92
   5  -9   5  427.94   15.45
   5  -9   5  444.19   16.98
   5  -9   5  460.76   15.31
   4   5   5  426.42   14.57
   5  -9   5  440.93   17.22
   5  -9   8    1.45    3.27
   4   5   8    3.80    3.46
   5  -9  11   19.94    2.47
   3   5 -11   17.85    2.98
   3   5 -11   15.91    2.77
  -8   3 -11   15.05    2.70
   3   5  -8   73.08    5.07
   3   5  -8   65.18    8.03
   3   5  -8   60.85    4.62
  -8   3  -8   60.51    4.68
   5  -8  -8   47.50    7.12
   3   5  -5  121.80    8.13
   5  -8  -5  118.85    9.21
   3   5  -5  124.94    7.90
  -8   3  -5  126.47    8.88
   5  -8  -2 1103.52   18.53
   3   5  -2 1058.47   12.34
   3   5  -2 1135.60   20.04
  -8   3  -2 1084.82   18.06
   5  -8  -2 1104.22   21.48
   5  -8   1   -4.65    2.34
   3   5   1   -0.07    2.20
   5  -8   1   -1.14    2.23
  -8   3   1    0.66    2.10
   5  -8   1   -0.04    2.08
   5  -8   1   -1.39    1.72
   5  -8   1   -0.61    2.30
   5  -8   4   21.62    3.73
   5  -8   4   19.57    3.32
   5  -8   4   35.08    4.88
   5  -8   4   23.44    4.05
  -8   3   4   32.95    4.83
   3   5   4   25.12    3.88
   5  -8   7  126.52   10.21
   3   5   7  110.92   10.19
   3   5   7  114.79    9.68
   5  -8   7  127.92   10.95
   5  -8   7  128.20    9.57
  -8   3   7  128.43    9.98
   2   5 -12   15.89    2.46
  -7   2 -12   12.73    2.13
   2   5 -12   16.96    2.49
   2   5  -9   23.06    3.32
   2   5  -9   18.07    3.05
  -7   2  -9   18.11    3.14
   2   5  -6   87.30    7.04
   2   5  -6   82.05    7.09
   5  -7  -6   77.23    7.55
   5  -7  -6   82.92    7.90
  -7   2  -6   83.00    7.81
  -7   2  -3 1057.71   11.76
   2   5  -3 1148.24   16.71
   2   5  -3 1128.55   19.44
  -7   2  -3 1078.58   16.08
   5  -7  -3 1083.12   21.86
  -7   2   0  897.52   15.92
   5  -7   0  888.77   16.44
   5  -7   0  882.34   15.04
   2   5   0  943.09   16.51
   5  -7   0  976.32   16.16
   5  -7   0  899.48   15.99
   5  -7   0  933.52   15.45
  -7   2   3    2.67    2.59
   5  -7   3    1.71    2.22
   5  -7   3    0.71    1.95
   5  -7   3    2.41    2.14
   5  -7   3    2.91    2.22
   2   5   3    1.02    2.01
   5  -7   6  284.17   13.93
   5  -7   6  265.12   12.75
   2   5   6  244.26   13.49
   2   5   6  276.42   13.72
   5  -7   6  265.04   14.12
   5  -7   6  270.64   11.71
  -7   2   6  269.69   13.45
   2   5   6  254.77   11.66
   5  -7  12    2.12    1.31
  -6   1 -13   14.68    1.64
   1   5 -13   14.94    1.82
  -6   1 -10   -0.19    1.78
   1   5 -10    0.99    1.88
   1   5 -10    0.52    2.05
   1   5  -7  146.90   10.46
   5  -6  -7  157.87   11.63
  -6   1  -7  167.77   11.51
   5  -6  -7  137.03   10.25
   1   5  -7  149.74    9.39
   1   5  -4  696.83   15.80
   1   5  -4  674.83   15.31
   5  -6  -4  644.14   16.72
   5  -6  -4  638.54   17.91
  -6   1  -4  670.39   16.80
   5  -6  -4  639.33   17.15
  -6   1  -1  160.56    6.08
   1   5  -1  148.49    3.42
   5  -6  -1  157.99    6.93
   5  -6  -1  151.68    6.31
   5  -6  -1  152.90    5.69
   5  -6  -1  159.78    5.71
   1   5  -1  160.12    6.60
   5  -6   2  747.00   15.18
   5  -6   2  739.96   14.86
   1   5   2  735.69   14.98
   5  -6   2  720.03   14.22
   5  -6   2  722.20    8.96
   5  -6   2  743.53   15.00
   5  -6   5  375.71   14.54
   1   5   5  355.91   13.82
   5  -6   5  358.69   14.45
  -6   1   5  352.27   10.61
   5  -6   5  359.03   13.58
   1   5   5  346.42   12.76
   5  -6   5  353.01   12.59
   1   5   8    1.71    2.81
   5  -6   8   -5.35    3.65
   5  -6   8   -3.45    3.33
   1   5   8    6.27    2.94
   5  -5 -11   38.44    3.40
  -5   0 -11   28.55    3.19
   0   5 -11   33.04    3.67
   0   5 -11   39.27    3.72
   0   5  -8   44.47    3.95
   5  -5  -8   42.21    3.96
  -5   0  -8   48.06    6.78
  -5   0  -8   42.58    3.78
   0   5  -8   41.96    6.60
   0   5  -8   39.68    3.68
   5  -5  -8   45.17    6.97
   5  -5  -8   41.70    3.70
   5  -5  -8   39.62    6.04
   5  -5  -5  657.51   18.85
   5  -5  -5  676.36   18.32
  -5   0  -5  631.63   17.40
   5  -5  -5  671.87   18.98
   0   5  -5  693.42   17.67
   0   5  -5  717.99   16.34
   0   5  -2   23.43    2.77
  -5   0  -2   24.86    2.25
   5  -5  -2   25.57    3.02
   0   5  -2   24.09    2.34
   5  -5  -2   24.07    3.47
  -5   0   1  920.80    8.45
   5  -5   1  915.70   11.01
   5  -5   1  921.28   13.28
   5  -5   1  908.47   14.48
  -5   0   4    0.31    1.31
   5  -5   4    0.65    2.09
   5  -5   4   -0.49    2.51
   5  -5   4   -0.43    2.33
   0   5   4   -0.92    2.17
   5  -5   4   -0.17    1.90
   0   5   7   27.87    4.84
   5  -5   7   36.02    6.06
   5  -5   7   32.59    5.55
   5  -5   7   26.27    5.19
  -4  -1 -12    0.24    1.47
   5  -4 -12    1.61    1.38
  -1   5 -12    2.77    1.59
  -1   5 -12   -0.27    1.76
  -1   5  -9   10.79    2.52
  -1   5  -9    7.54    2.14
  -1   5  -9    1.31    4.03
   5  -4  -9    7.24    2.17
  -4  -1  -9   16.42    4.54
   5  -4  -9    9.01    2.64
  -4  -1  -9   10.08    2.39
   5  -4  -6    9.12    3.00
   5  -4  -6   13.73    4.05
  -4  -1  -6    9.47    3.07
  -1   5  -6   10.64    2.45
  -1   5  -6   12.04    3.32
   5  -4  -6    5.65    3.12
  -4  -1  -3   78.59    4.88
   5  -4  -3   83.23    5.32
  -1   5  -3   88.65    4.76
  -4  -1  -3   77.99    4.36
   5  -4  -3   79.01    5.85
  -1   5  -3   86.67    5.05
   5  -4  -3   79.37    5.44
  -1   5  -3   88.33    4.36
   5  -4   0 5918.22   33.47
  -1   5   0 6106.17   32.02
   5  -4   0 6132.62   32.06
   5  -4   0 5939.07   25.74
   5  -4   0 6350.98   34.28
   5  -4   3  370.19   11.18
  -1   5   3  324.66    5.22
   5  -4   3  374.83   11.73
  -4  -1   3  355.53    6.80
  -1   5   3  349.24   10.99
   5  -4   3  367.82   11.23
  -4  -1   3  347.48    8.44
   5  -4   3  360.26   10.79
  -1   5   6  460.91   15.77
   5  -4   6  530.58   17.93
   5  -4   6  489.57   15.76
   5  -4   6  515.22   18.38
   5  -4   6  484.66   17.77
  -1   5   6  476.38   15.38
  -4  -1   6  497.58   15.67
  -1   5   9  147.82   12.35
   5  -4   9  129.54   11.91
  -2   5 -13    3.91    1.42
   5  -3 -13    3.30    1.13
  -2   5 -10   -0.55    1.54
  -2   5 -10   -1.33    1.95
  -3  -2 -10    1.44    1.58
   5  -3 -10   -0.44    1.83
   5  -3 -10    1.89    1.88
   5  -3  -7   -3.79    3.50
  -3  -2  -7    5.23    2.94
   5  -3  -7    5.80    2.92
   5  -3  -7    3.11    2.64
  -2   5  -7    6.57    3.21
   5  -3  -4 1022.97   19.80
   5  -3  -4 1011.53   20.49
  -3  -2  -4 1003.38   18.85
  -2   5  -4 1020.74   15.13
  -3  -2  -4  995.79   16.98
   5  -3  -4  980.09   20.46
   5  -3  -1 1430.62   14.43
  -2   5  -1 1504.53   15.48
   5  -3  -1 1466.54   15.48
   5  -3  -1 1430.60   13.69
   5  -3  -1 1474.20   18.07
   5  -3   2    0.13    1.95
   5  -3   2   -0.73    1.79
  -3  -2   2    0.79    1.14
  -3  -2   2    1.03    1.40
  -2   5   2    0.55    1.17
   5  -3   5  201.62   10.52
   5  -3   5  205.88   10.62
   5  -3   5  186.19    9.21
   5  -3   5  178.39   10.18
  -2   5   5  175.73    9.22
  -3  -2   5  200.01    9.16
  -3  -2   5  197.77    7.70
   5  -3   8   20.51    5.17
  -3  -2   8   21.82    4.59
   5  -3   8   29.26    5.60
   5  -3   8   16.24    4.03
  -2  -3 -11   91.17    4.95
  -3   5 -11   98.19    5.65
  -3   5 -11   81.80    4.74
   5  -2 -11   94.22    5.85
   5  -2 -11   91.53    5.46
  -3   5  -8   68.45    4.48
  -2  -3  -8   72.27    8.04
   5  -2  -8   65.46    8.04
  -3   5  -8   60.72    7.63
  -2  -3  -8   70.05    4.60
   5  -2  -8   78.12    4.90
   5  -2  -8   68.20    4.76
  -3   5  -8   76.72    4.86
   5  -2  -8   71.59    8.14
   5  -2  -5  820.56   20.50
  -2  -3  -5  781.24   17.26
  -3   5  -5  831.75   14.03
  -2  -3  -5  793.37   19.04
   5  -2  -5  790.07   19.84
   5  -2  -5  792.05   19.23
  -3   5  -5  800.39   19.98
  -2  -3  -2  879.71   11.71
   5  -2  -2  954.62   15.24
   5  -2  -2  910.43    8.86
  -3   5  -2  963.62   10.20
   5  -2  -2  934.98   15.79
  -2  -3  -2  913.91   15.17
   5  -2  -2  965.03   14.56
   5  -2   1  825.64   13.07
  -3   5   1  825.20   11.89
  -2  -3   1  837.77   11.59
  -2  -3   1  853.26   12.27
  -2  -3   4    3.33    2.01
   5  -2   4    0.74    2.50
  -3   5   4    3.12    1.24
  -2  -3   4    3.35    1.70
  -2  -3   4    3.43    1.05
   5  -2   4   -0.42    2.38
   5  -2   4    1.83    2.29
  -3   5   4    1.26    2.08
  -3   5   7   59.61    6.59
   5  -2   7   66.28    6.81
   5  -2   7   70.90    7.84
  -3   5   7   72.88    7.08
   5  -2   7   65.57    7.80
   5  -2   7   67.17    7.45
  -2  -3   7   73.90    7.22
  -4   5 -12   16.23    2.51
   5  -1 -12   12.77    2.24
   5  -1  -9   -0.29    1.79
   5  -1  -9   -0.38    1.85
   5  -1  -9    1.15    2.37
  -1  -4  -9    2.89    1.57
  -4   5  -9   -0.77    1.42
  -4   5  -9   -1.19    2.12
   5  -1  -6    2.77    2.66
  -4   5  -6    4.37    2.99
  -1  -4  -6    8.21    2.91
  -1  -4  -6   -1.53    1.64
   5  -1  -6    4.57    2.94
   5  -1  -3    2.63    1.86
  -1  -4  -3    2.12    2.21
  -4   5  -3    2.67    2.14
  -1  -4  -3    2.66    1.88
   5  -1  -3    0.58    1.85
   5  -1  -3    0.22    2.15
  -4   5  -3    2.18    0.77
   5  -1   0  511.06    9.86
   5  -1   0  513.45    8.64
  -4   5   0  486.91    9.31
  -1  -4   3  784.40   14.90
  -1  -4   3  727.94   10.83
   5  -1   3  658.62    8.50
  -1  -4   3  720.67   13.40
   5  -1   3  734.66   16.06
  -4   5   3  723.48   12.97
   5  -1   3  710.08   15.70
   5  -1   6  193.29   10.64
  -1  -4   6  196.35    9.68
  -1  -4   6  199.92   10.83
  -4   5   6  201.91   11.06
   5  -1   6  208.80   11.93
   5  -1   6  199.65   11.81
   5  -1   9   41.48    6.79
  -1  -4   9   32.03    6.35
   5  -1   9   20.03    5.30
   5   0 -13   -1.25    1.25
  -5   5 -13    0.29    1.21
   5   0 -10   18.75    3.09
   5   0 -10   18.77    3.14
  -5   5 -10   20.43    3.12
   5   0  -7   34.06    5.77
   5   0  -7   42.77    5.72
   0  -5  -7   30.85    5.45
  -5   5  -7   26.71    5.24
   5   0  -4   -0.31    1.89
   5   0  -4    1.54    2.31
   0  -5  -4    0.30    2.13
   0  -5  -4    3.15    2.11
  -5   5  -1  894.21   10.77
   0  -5  -1  949.18   15.90
   5   0  -1  946.92   14.25
   5   0  -1  904.96   11.40
   0  -5   2   24.32    2.50
  -5   5   2   22.63    2.90
   0  -5   2   26.10    3.30
   0  -5   2   30.23    3.18
   5   0   2   24.24    2.42
   5   0   2   20.56    3.18
   0  -5   5  663.28   16.92
   5   0   5  680.37   19.53
   0  -5   5  718.51   18.72
   5   0   5  663.54   18.55
   0  -5   5  698.28   14.37
  -5   5   5  692.15   15.77
   5   0   8   39.53    6.46
   5   0   8   35.76    6.39
  -5   5   8   36.33    5.86
   5   0   8   43.11    6.65
   0  -5   8   47.93    6.65
   5   1 -11    5.90    2.29
  -6   5 -11    9.69    2.54
   5   1 -11    7.36    2.27
   5   1  -8  303.44   15.88
  -6   5  -8  275.02    9.18
   5   1  -8  266.97    9.08
   1  -6  -8  269.26   15.62
   5   1  -8  284.13    9.35
   5   1  -8  277.66   16.04
  -6   5  -8  291.25   16.54
   5   1  -5   45.74    5.09
  -6   5  -5   47.92    5.78
   1  -6  -5   42.95    5.27
   5   1  -5   51.82    5.41
   1  -6  -5   53.54    5.50
   5   1  -2  156.91    5.94
   5   1  -2  166.57    7.16
  -6   5  -2  163.01    7.08
  -6   5  -2  136.63    2.82
   1  -6  -2  154.68    5.75
   1  -6  -2  154.66    7.60
   5   1  -2  153.33    3.96
   1  -6   1 1971.26   22.54
   5   1   1 1961.52   21.58
   1  -6   1 1958.94   20.67
   5   1   1 2004.58   21.27
   5   1   1 2051.13   23.78
  -6   5   1 1889.19   23.13
   1  -6   4  121.33    7.15
   5   1   4  115.85    7.82
   1  -6   4  116.40    6.09
   5   1   4  108.80    5.15
   5   1   4   96.84    6.97
   1  -6   4  109.40    7.17
  -6   5   4  119.32    6.83
   5   1   7   50.05    6.61
  -6   5   7   68.63    7.63
   5   1   7   73.30    8.57
   1  -6   7   56.05    7.04
   1  -6   7   65.54    6.65
   5   1   7   64.72    7.96
  -7   5 -12   41.54    3.41
   5   2 -12   36.83    3.30
   5   2 -12   41.66    3.42
  -7   5  -9    0.77    2.03
   5   2  -9    1.83    1.86
   5   2  -9    0.40    1.86
  -7   5  -6   62.89    7.20
   5   2  -6   59.31    6.38
   2  -7  -6   56.60    6.50
   2  -7  -6   50.39    6.03
   5   2  -6   64.67    6.80
   2  -7  -3   34.72    3.78
   5   2  -3   32.94    4.01
   5   2  -3   38.05    3.60
   2  -7  -3   29.51    4.25
  -7   5  -3   36.34    3.85
   2  -7   0  472.73   11.64
  -7   5   0  471.54   11.75
   2  -7   0  450.97   11.59
   5   2   0  446.37   10.73
   5   2   0  449.19   11.49
   5   2   3  588.81   12.71
   2  -7   3  630.25   13.72
   2  -7   3  601.66   15.59
   5   2   3  600.54   16.14
   2  -7   3  589.91   15.23
   5   2   3  613.13   16.08
  -7   5   3  614.65   15.31
   2  -7   3  637.96   13.98
   5   2   6  470.49   18.71
   2  -7   6  513.62   18.56
  -7   5   6  509.83   16.67
   2  -7   6  514.98   17.76
   5   2   6  500.93   18.63
   5   3 -13   10.10    1.69
  -8   5 -13    3.00    1.16
  -8   5 -10   76.39    5.37
   5   3 -10   79.20    5.38
   5   3 -10   72.12    5.21
   3  -8  -7   -4.05    3.12
   5   3  -7    2.49    2.18
  -8   5  -7   -0.46    1.94
   5   3  -7    2.93    2.21
   3  -8  -7    0.89    1.91
  -8   5  -7    6.02    3.08
   5   3  -7    0.36    1.56
   5   3  -7    2.65    1.92
   3  -8  -7    4.47    3.05
   3  -8  -7    1.00    1.79
  -8   5  -4   96.36    6.26
   3  -8  -4   82.06    6.19
   5   3  -4  106.12    6.46
   3  -8  -4   97.90    7.67
   5   3  -4  112.80    7.58
   3  -8  -1  120.38    6.61
  -8   5  -1  122.52    6.63
   3  -8  -1  110.54    6.40
   5   3  -1  117.33    6.56
   3  -8  -1  115.23    7.07
   3  -8   2  426.58   12.18
   3  -8   2  426.73   12.71
  -8   5   2  426.68   12.90
   3  -8   2  397.46   12.86
   5   3   2  399.47   11.31
   5   3   2  438.03   13.39
   3  -8   2  401.60   10.75
  -8   5   5    6.90    2.37
   3  -8   5   12.83    3.10
   5   3   5   11.72    3.96
   3  -8   5   11.07    3.24
   3  -8   5   11.55    2.43
   3  -8   5    7.52    3.25
   5   3   5   11.12    3.92
  -8   5   8  179.01   13.51
   5   3   8  164.10   13.45
   3  -8   8  180.10   13.32
   5   3   8  166.03   13.32
   3  -8   8  178.42   12.64
   5   4 -11    2.65    1.90
   5   4 -11    2.80    1.88
  -9   5 -11    4.49    2.11
   4  -9  -8  163.61    7.25
   5   4  -8  166.93    7.50
  -9   5  -8  184.93    8.04
  -9   5  -8  183.16    7.30
   5   4  -8  156.51   11.74
  -9   5  -8  168.67   13.14
   5   4  -8  172.03    7.58
   5   4  -5    2.21    2.25
   4  -9  -5    2.26    3.39
   5   4  -5    2.79    2.67
   4  -9  -2  601.98   16.92
   4  -9  -2  624.15   15.75
  -9   5  -2  626.25   15.37
   5   4  -2  643.35   16.50
   4  -9   1  232.48    9.84
  -9   5   1  226.13    9.74
   4  -9   1  227.16    9.54
   5   4   1  226.64    9.44
   4  -9   1  219.07    8.74
   4  -9   1  243.78    9.57
   4  -9   4    3.57    2.60
   4  -9   4    5.19    3.07
   5   4   4    2.16    2.68
   5   4   4    3.69    2.29
  -9   5   4    4.16    2.68
   4  -9   4    3.45    2.21
   4  -9   4    0.11    2.32
   5   4   7   56.56    7.84
   5   4   7   59.58    7.38
   4  -9   7   53.45    7.17
   4  -9   7   69.27    8.08
 -10   5 -12   -1.05    1.43
   5   5 -12    0.57    1.44
   5   5 -12   -1.46    1.65
 -10   5  -9    2.69    1.63
 -10   5  -9   -2.34    2.25
   5   5  -9    0.02    1.91
   5   5  -9   -0.78    2.06
 -10   5  -6  155.86   11.44
   5 -10  -6  143.31   11.39
   5   5  -6  162.25   10.92
 -10   5  -3   22.25    3.70
   5   5  -3   24.70    4.09
   5 -10  -3   21.15    4.51
   5   5  -3   25.51    4.24
 -10   5   0  379.98   12.91
   5 -10   0  355.50   12.40
   5 -10   0  376.56   12.79
   5   5   0  383.52   13.16
   5 -10   0  381.28   12.85
   5   5   3   67.44    6.50
   5   5   3   64.90    5.87
   5 -10   3   63.15    5.80
   5 -10   3   68.43    6.34
 -10   5   3   72.98    6.72
   5 -10   3   60.60    5.92
   5 -10   3   61.93    6.11
 -10   5   6   42.69    5.97
   5 -10   6   45.05    6.65
   5   5   6   40.23    6.39
   5   5   6   51.36    7.09
   5 -10   6   46.09    6.60
   5 -10   6   48.95    5.80
 -11   5 -10    5.33    2.31
   5   6 -10    7.00    2.20
   5   6 -10    6.03    2.35
   6 -11  -7  516.77   12.78
 -11   5  -7  526.45   22.51
   6 -11  -7  465.68   21.95
   5   6  -7  516.53   12.63
   5   6  -7  530.88   12.72
   5   6  -7  522.42   20.93
   5   6  -4   19.08    3.90
 -11   5  -4   17.41    3.37
   6 -11  -4    9.70    3.64
   6 -11  -1  101.35    7.54
 -11   5  -1  108.16    7.36
   5   6  -1   94.91    7.36
   6 -11  -1   94.36    6.76
   6 -11  -1   94.14    6.86
   6 -11   2  257.90    9.99
 -11   5   2  250.74   11.96
   6 -11   2  248.27   11.73
   6 -11   2  237.78   11.14
   6 -11   2  242.13   11.62
   5   6   2  254.59   11.36
   6 -11   5   -1.01    2.59
   5   6   5    0.04    2.23
   6 -11   5   -0.52    2.44
   5   6   5    1.00    1.91
   6 -11   5   -3.81    2.99
   5   6   5   -1.94    2.46
   6 -11   5    0.20    2.27
 -11   5   5   -6.62    3.19
   6 -11   8  145.89    6.69
   6 -11  11    5.28    1.62
   4   6 -11  106.87    5.41
 -10   4 -11  103.22    5.40
   4   6 -11  106.97    5.58
   4   6  -8  705.98   15.12
   4   6  -8  676.76   14.58
 -10   4  -8  658.68   15.03
   4   6  -5  131.72    9.37
   6 -10  -5  125.38   10.11
 -10   4  -2   22.29    3.59
   6 -10  -2   30.99    4.15
   4   6  -2   20.22    3.74
   6 -10  -2   23.63    4.32
   6 -10   1   40.47    4.74
   6 -10   1   36.89    4.54
   6 -10   1   42.02    4.86
 -10   4   1   47.56    5.21
   6 -10   1   48.98    4.57
   4   6   1   36.88    4.52
 -10   4   4    8.26    3.05
   4   6   4    8.39    2.88
   6 -10   4   10.13    3.35
   4   6   4    7.05    3.41
   6 -10   4    6.33    2.64
   6 -10   4    4.69    2.90
   6 -10   4    6.17    2.72
   6 -10   7    9.63    4.01
   4   6   7    8.42    2.85
   6 -10   7    8.60    3.88
   4   6   7   14.04    4.56
   6 -10   7    3.40    1.57
   3   6 -12   31.01    2.90
   3   6 -12   31.57    2.94
  -9   3 -12   31.40    2.74
  -9   3  -9   25.51    3.57
   3   6  -9   22.55    3.11
   3   6  -9   18.54    3.08
   3   6  -6   66.95    6.74
   3   6  -6   59.97    6.35
   6  -9  -6   52.94    7.07
  -9   3  -6   63.90    7.17
   6  -9  -3  471.20   15.98
  -9   3  -3  486.04   12.79
   3   6  -3  491.08   14.72
   3   6  -3  496.76   10.71
   6  -9   0  830.49   16.73
   6  -9   0  834.19   17.25
   3   6   0  812.67   17.90
  -9   3   0  867.77   18.16
   6  -9   0  828.15   17.69
   6  -9   0  831.15   17.11
   6  -9   3    1.86    2.53
   6  -9   3    4.97    2.68
   3   6   3    2.00    2.38
   6  -9   3    1.37    2.36
   6  -9   3    2.72    2.41
  -9   3   3   -0.64    2.22
   3   6   6   44.76    6.29
  -9   3   6   55.25    6.76
   6  -9   6   56.18    7.19
   6  -9   6   56.89    6.16
   3   6   6   54.43    7.23
   6  -9   6   52.54    6.83
   6  -9   6   51.14    6.29
   6  -9  12   -1.11    1.24
   2   6 -13  149.91    4.52
   2   6 -10   37.82    3.89
  -8   2 -10   39.70    3.96
   2   6 -10   40.68    3.96
  -8   2  -7   33.59    5.85
   6  -8  -7   26.20    5.48
  -8   2  -7   31.66    3.33
   2   6  -7   33.34    3.42
   2   6  -7   30.49    3.21
   2   6  -7   23.35    5.12
   2   6  -7   31.41    5.08
   2   6  -4  238.18   10.61
   6  -8  -4  226.63   11.73
   2   6  -4  251.64    9.34
   2   6  -1  211.93    8.89
  -8   2  -1  199.51    8.03
   6  -8  -1  217.66    9.19
   6  -8  -1  204.99    8.43
   6  -8  -1  198.70    7.51
   6  -8  -1  196.80    7.64
   6  -8   2   82.76    5.77
   6  -8   2   86.48    6.44
   6  -8   2   85.26    5.99
   2   6   2   83.59    6.13
   6  -8   2   81.57    4.20
  -8   2   2   71.56    6.17
   6  -8   2   86.32    6.12
   2   6   5  282.48   12.33
   6  -8   5  291.21   12.41
  -8   2   5  274.33   13.43
   2   6   5  276.39   13.37
   6  -8   5  283.60   13.34
   6  -8   5  288.04   13.06
   6  -8   5  293.89   13.64
   6  -8   8  202.51   14.03
   6  -8   8  212.78   14.81
   2   6   8  183.40   14.11
   1   6 -11   94.06    5.44
  -7   1 -11   90.28    5.18
   1   6 -11   95.46    5.48
   1   6  -8  128.91    6.36
   1   6  -8  143.53    6.95
  -7   1  -8  132.26    6.59
  -7   1  -8  144.86   11.49
   1   6  -8  146.42   11.73
   6  -7  -5   -3.36    2.74
  -7   1  -5    0.49    2.34
   6  -7  -5   -1.03    2.80
   6  -7  -5    0.94    2.29
   1   6  -5    3.37    2.19
   1   6  -5    1.35    2.21
  -7   1  -2   24.66    2.80
   1   6  -2   26.36    2.33
   6  -7  -2   25.03    3.81
   1   6  -2   23.67    3.39
   1   6   1    1.05    1.97
   6  -7   1    0.02    1.49
   6  -7   1    0.51    1.97
   6  -7   1    0.18    2.13
  -7   1   1    0.91    2.27
   6  -7   1   -0.64    1.94
   6  -7   1    0.26    2.01
   1   6   4    3.64    2.62
   6  -7   4    3.96    2.65
   6  -7   4    4.55    2.39
   6  -7   4    8.70    3.03
   6  -7   4    8.47    3.11
   1   6   7    0.63    2.46
   6  -7   7    4.55    2.73
   6  -7   7    1.54    2.38
  -7   1   7    1.71    2.81
   6  -7   7    4.09    3.17
   1   6   7   -2.16    3.15
   0   6 -12   83.57    4.42
   0   6 -12   80.21    4.53
  -6   0 -12   68.45    3.87
  -6   0  -9   38.15    3.83
   6  -6  -9   34.36    3.97
   0   6  -9   36.40    3.77
   6  -6  -9   37.86    3.65
   0   6  -9   39.80    3.93
   6  -6  -6  125.61    9.62
   0   6  -6  121.49    7.59
   0   6  -6  132.92    8.94
  -6   0  -6  112.73    8.82
   6  -6  -6  117.94    9.32
   6  -6  -6  116.91    8.95
   0   6  -3  460.21   10.93
   6  -6  -3  420.18   13.67
   0   6  -3  444.35   11.34
  -6   0  -3  428.01    7.95
   6  -6  -3  421.79   12.47
  -6   0  -3  418.06    9.82
   0   6   0 3467.07   30.84
  -6   0   0 3613.93   30.40
   6  -6   0 3512.39   30.28
   6  -6   0 3380.16   26.62
   6  -6   0 3442.08   25.10
   6  -6   0 3580.27   29.01
   6  -6   0 3334.20   31.25
   6  -6   3  505.99   14.03
   6  -6   3  552.11   14.72
  -6   0   3  521.43    9.26
   6  -6   3  558.86   14.85
   6  -6   3  535.40   14.12
   0   6   3  570.94   14.96
   0   6   6  562.79   18.54
   0   6   6  576.11   18.32
   6  -6   6  595.43   18.22
   6  -6   6  621.43   20.91
   6  -6   6  612.86   20.64
   6  -6   6  601.21   19.70
  -1   6 -13   17.22    1.98
  -1   6 -10    0.25    1.74
  -1   6 -10    0.57    1.93
   6  -5 -10   -1.96    2.03
  -5  -1 -10    1.02    1.87
   6  -5 -10    0.73    1.75
  -1   6  -7   71.87    7.59
   6  -5  -7   64.76    8.09
   6  -5  -7   56.30    6.89
   6  -5  -7   68.47    7.44
  -5  -1  -7   62.81    7.28
  -1   6  -4  123.78    6.27
   6  -5  -4  105.69    7.13
  -5  -1  -4  109.32    6.64
   6  -5  -4  111.24    7.46
  -5  -1  -4  111.67    5.52
  -1   6  -4  116.36    6.77
   6  -5  -4  112.80    7.83
   6  -5  -1 1898.05   20.17
   6  -5  -1 1914.08   16.32
   6  -5  -1 1924.44   19.66
   6  -5  -1 2021.84   15.04
  -5  -1  -1 1923.03   18.72
   6  -5  -1 2015.74   23.46
  -1   6  -1 2025.89   21.74
   6  -5  -1 1945.57   20.28
  -1   6   2  160.35    7.38
   6  -5   2  164.13    6.80
   6  -5   2  149.17    7.05
  -1   6   2  153.00    4.61
   6  -5   2  157.63    7.25
   6  -5   2  167.93    7.46
  -5  -1   2  152.89    4.93
   6  -5   5   48.53    5.74
   6  -5   5   49.78    5.54
  -5  -1   5   46.66    4.30
   6  -5   5   40.91    5.27
   6  -5   5   53.14    5.88
  -1   6   5   38.66    4.89
   6  -5   8  294.58   16.90
   6  -5   8  296.82   17.10
  -1   6   8  251.31   14.91
   6  -5   8  292.78   15.91
   6  -4 -11  252.65    8.31
  -2   6 -11  248.99    8.27
  -2   6 -11  265.87    8.88
  -4  -2 -11  253.53    8.02
  -4  -2  -8  335.59   17.33
   6  -4  -8  351.26   18.60
  -2   6  -8  349.73   10.19
   6  -4  -8  319.67    9.40
   6  -4  -8  328.82   10.12
  -4  -2  -8  338.23    9.60
   6  -4  -8  330.54   17.09
  -2   6  -8  352.90   17.70
  -2   6  -8  341.71    9.86
   6  -4  -5 1088.07   24.28
  -2   6  -5 1130.47   23.25
   6  -4  -5 1089.05   23.52
  -4  -2  -5 1070.01   18.90
  -2   6  -5 1119.85   18.36
  -4  -2  -5 1036.34   21.76
   6  -4  -5 1041.88   24.02
  -4  -2  -2  209.70    4.45
  -2   6  -2  225.46    6.67
  -4  -2  -2  222.73    6.51
   6  -4  -2  223.38    8.61
   6  -4  -2  223.18    7.62
  -4  -2  -2  233.12    7.88
  -4  -2   1   16.57    2.10
   6  -4   1   18.30    1.94
   6  -4   1   16.79    2.80
   6  -4   1   14.11    0.99
  -2   6   1   15.72    2.09
   6  -4   1   18.45    2.20
   6  -4   1   16.48    2.72
   6  -4   4  291.59   11.54
   6  -4   4  307.27   11.66
   6  -4   4  284.00   11.54
  -4  -2   4  291.33    7.78
   6  -4   4  299.63   11.76
  -4  -2   4  306.22    9.80
  -2   6   4  302.54   11.62
  -2   6   7  119.89    9.39
   6  -4   7  109.81    9.66
   6  -4   7  109.38    9.32
   6  -4   7  115.27   10.12
  -4  -2   7  122.61    8.88
   6  -4   7  114.24    8.78
  -2   6   7  120.02    9.25
   6  -3 -12   55.08    3.68
  -3   6 -12   61.08    4.06
  -3   6 -12   59.29    3.56
  -3   6  -9   85.10    5.26
  -3   6  -9   77.03    5.19
   6  -3  -9   72.42    5.01
  -3  -3  -9   74.28    4.76
   6  -3  -9   84.07    5.60
   6  -3  -6   33.82    5.24
   6  -3  -6   38.73    5.40
   6  -3  -6   40.24    5.36
  -3   6  -6   43.21    5.59
  -3  -3  -6   30.00    4.77
  -3  -3  -3  170.07    6.65
  -3  -3  -3  169.38    7.50
   6  -3  -3  170.41    8.23
  -3   6  -3  174.54    5.00
  -3   6  -3  166.52    5.53
   6  -3  -3  156.88    7.64
   6  -3  -3  171.13    7.63
  -3   6   0  464.20   10.09
   6  -3   0  455.59    9.41
  -3   6   0  450.77   10.07
  -3  -3   0  470.99    9.64
   6  -3   0  427.05    7.45
   6  -3   0  395.68    5.19
   6  -3   0  421.97    7.64
   6  -3   0  436.68    9.35
   6  -3   0  427.08    9.97
  -3  -3   3  350.34    9.69
   6  -3   3  343.01   10.61
   6  -3   3  358.80   11.58
   6  -3   3  338.18   11.43
  -3   6   3  330.18    7.88
   6  -3   3  359.89   11.57
  -3   6   3  336.57   11.16
  -3  -3   3  351.41    8.61
   6  -3   6    6.12    2.86
  -3   6   6   -2.47    2.14
   6  -3   6    3.18    2.44
   6  -3   6    1.62    2.62
   6  -3   6    0.50    2.56
  -3  -3   6   -0.84    2.27
   6  -2 -13   80.68    3.44
  -4   6 -13   79.74    3.67
   6  -2 -10   25.81    3.47
  -2  -4 -10   25.16    3.09
   6  -2 -10   25.40    3.42
  -4   6 -10   28.89    3.46
  -4   6 -10   31.92    3.33
  -2  -4  -7   68.02    7.28
   6  -2  -7   81.78    8.01
  -4   6  -7   71.93    7.83
   6  -2  -7   68.79    7.75
  -4   6  -4  108.54    4.20
   6  -2  -4  113.81    6.97
   6  -2  -4  101.82    6.99
   6  -2  -4  108.57    7.20
  -2  -4  -4   95.46    5.94
  -2  -4  -4  104.99    6.70
  -2  -4  -1  343.34    9.58
   6  -2  -1  353.42    7.80
  -4   6  -1  341.99    7.65
  -2  -4  -1  350.56   10.20
   6  -2  -1  343.00    6.46
   6  -2  -1  364.94    8.56
   6  -2  -1  356.33    9.75
  -4   6   2  742.91   12.84
  -4   6   2  761.79   15.36
  -2  -4   2  779.82   13.01
  -2  -4   2  784.45   14.08
   6  -2   2  777.71   15.52
   6  -2   2  780.66   15.78
  -2  -4   5 2151.55   31.01
  -4   6   5 2061.13   33.05
  -2  -4   5 2124.86   27.98
   6  -2   5 2057.11   33.75
   6  -2   5 2084.81   32.75
   6  -2   5 2142.62   34.75
   6  -2   8  208.28   14.56
   6  -2   8  229.29   15.28
  -2  -4   8  211.43   13.16
   6  -2   8  223.81   14.55
   6  -1 -11   71.73    5.05
  -5   6 -11   76.46    5.10
   6  -1 -11   69.96    4.77
  -5   6  -8    6.58    3.44
   6  -1  -8    5.47    3.20
   6  -1  -8    0.95    1.89
   6  -1  -8   -0.21    1.83
  -1  -5  -8   -5.78    3.52
  -5   6  -8    0.44    1.64
  -5   6  -8    1.05    1.51
   6  -1  -5  343.15   13.42
  -5   6  -5  348.69   13.94
   6  -1  -5  382.96   14.00
  -1  -5  -5  335.74   12.84
  -1  -5  -5  377.90   13.37
   6  -1  -2  781.12   14.54
  -1  -5  -2  696.20   10.56
  -1  -5  -2  748.11   15.55
  -5   6  -2  703.26    8.48
  -5   6  -2  779.72   15.12
   6  -1   1  157.43    6.42
  -1  -5   1  156.49    6.40
   6  -1   1  163.54    7.10
  -5   6   1  167.21    6.95
   6  -1   1  153.03    5.49
  -5   6   1  168.10    6.72
  -1  -5   1  165.80    6.78
  -1  -5   4  698.99   12.26
  -5   6   4  653.28   14.23
   6  -1   4  661.89   17.80
  -1  -5   4  700.61   15.68
   6  -1   4  688.55   18.26
  -1  -5   4  721.38   16.94
   6  -1   7  151.39   11.67
  -5   6   7  142.34   10.64
   6  -1   7  159.16   11.58
   6  -1   7  153.49   11.39
   6  -1   7  148.09   10.52
  -1  -5   7  163.92   11.12
   6   0 -12   52.81    3.78
   6   0 -12   52.19    3.86
  -6   6 -12   53.24    3.76
   6   0  -9  101.33    6.04
   6   0  -9  103.91    6.05
  -6   6  -9   94.31    5.80
  -6   6  -6  574.63   19.94
   0  -6  -6  585.95   19.19
   6   0  -6  606.02   19.50
   6   0  -6  574.21   19.43
   0  -6  -6  596.69   19.35
  -6   6  -3  529.43   13.51
   6   0  -3  549.84   14.01
   6   0  -3  544.00   13.10
   0  -6  -3  515.80   14.44
   0  -6  -3  513.58   11.81
   6   0   0 3581.10   30.06
   0  -6   0 3615.21   31.47
   6   0   0 3598.05   29.67
   0  -6   0 3652.26   32.78
   6   0   3  412.20    9.23
   0  -6   3  453.80   12.37
  -6   6   3  438.09   12.01
   0  -6   3  435.98   10.30
   6   0   3  443.94   13.76
   0  -6   3  448.60   12.87
   6   0   3  443.63   13.46
   6   0   6  116.91    9.61
   0  -6   6  131.23    8.58
   6   0   6  117.14    9.53
  -6   6   6  127.96    9.54
   6   0   6  117.25    8.98
   0  -6   6  133.88    9.42
  -7   6 -13    3.37    1.27
   6   1 -13   10.77    1.72
  -7   6 -10   -0.18    2.10
   6   1 -10    3.79    2.15
   6   1 -10    3.91    2.33
   6   1  -7  201.26    7.53
   6   1  -7  189.60   12.49
   1  -7  -7  193.57    7.62
  -7   6  -7  180.24   12.47
  -7   6  -7  197.58    7.43
   6   1  -7  200.09   12.46
   1  -7  -7  188.52   12.10
   6   1  -7  200.52    7.47
   1  -7  -7  174.64   11.93
   6   1  -4  309.95   12.18
   1  -7  -4  294.23   12.46
  -7   6  -4  303.09   11.14
   1  -7  -4  305.46   10.97
   6   1  -4  321.59   11.39
  -7   6  -1  266.00    9.39
   1  -7  -1  257.56    9.22
   6   1  -1  241.68    8.87
  -7   6  -1  228.19    6.56
   6   1  -1  242.56    7.37
   1  -7  -1  240.14    9.38
   6   1  -1  234.29    5.24
   1  -7   2  106.75    6.61
  -7   6   2  100.95    6.23
   6   1   2  115.51    5.65
   6   1   2   97.67    6.31
   1  -7   2  103.38    5.58
   6   1   2  108.52    6.73
   1  -7   2  113.94    6.45
  -7   6   5   26.46    3.90
   6   1   5   30.26    4.89
   1  -7   5   25.75    4.40
   1  -7   5   30.68    4.39
   1  -7   5   26.41    3.60
   6   1   5   31.05    5.12
  -7   6   8    3.76    3.11
   6   1   8   -4.79    3.43
   1  -7   8    9.17    3.31
   6   1   8    0.10    2.42
   6   1   8   -8.83    4.39
   6   2 -11   70.35    4.83
  -8   6 -11   71.17    4.79
   6   2 -11   67.79    4.69
   2  -8  -8  274.33   15.73
   6   2  -8  311.88   17.12
  -8   6  -8  305.51    9.35
  -8   6  -8  332.32   10.35
  -8   6  -8  289.46   17.13
   6   2  -8  301.19    9.87
   6   2  -8  308.70    9.94
   6   2  -8  310.92   16.79
   2  -8  -8  296.64    9.96
   6   2  -5  255.75   11.48
   6   2  -5  228.83   11.76
   2  -8  -5  231.87   11.22
   2  -8  -5  242.07   12.66
   2  -8  -2   61.02    5.62
   2  -8  -2   58.47    5.27
  -8   6  -2   56.98    2.66
   6   2  -2   60.36    3.46
   6   2  -2   60.55    5.14
  -8   6  -2   66.91    5.41
   6   2  -2   59.00    5.21
   2  -8   1  400.15   11.36
   2  -8   1  407.32   12.38
   6   2   1  386.51   10.87
   2  -8   1  412.57   11.84
   6   2   1  388.14   11.92
   2  -8   1  424.83   12.30
   6   2   1  387.49   11.30
  -8   6   1  412.77   12.22
   2  -8   4   63.19    4.75
  -8   6   4   67.94    5.99
   6   2   4   60.78    6.35
   6   2   4   57.56    6.26
   2  -8   4   64.44    5.18
   6   2   4   60.71    4.53
   2  -8   4   65.98    6.02
   2  -8   4   68.91    6.34
  -8   6   7   12.85    3.95
   6   2   7   13.00    4.32
   2  -8   7    5.09    3.32
   6   2   7   16.58    4.54
   2  -8   7   13.18    3.91
   6   2   7   12.66    4.44
   6   3 -12   31.31    2.90
   6   3 -12   32.57    2.95
  -9   6 -12   34.48    2.97
  -9   6  -9   35.68    4.03
   6   3  -9   33.89    3.79
  -9   6  -9   32.58    3.40
   6   3  -9   28.72    3.72
   3  -9  -6  126.06    9.70
   6   3  -6  119.80    9.42
   6   3  -6  134.14    9.59
  -9   6  -6  120.83    9.95
   3  -9  -6  114.84    9.92
   6   3  -3   57.15    5.62
   3  -9  -3   60.45    6.22
  -9   6  -3   53.51    5.19
  -9   6   0 2025.56   27.86
   6   3   0 2044.33   26.40
   3  -9   0 2028.84   28.07
   6   3   0 2086.64   27.63
   3  -9   0 2019.25   27.95
   3  -9   3   -1.90    2.36
   6   3   3    1.43    2.65
   3  -9   3    0.28    1.96
   6   3   3   -1.05    2.28
   3  -9   3   -2.01    1.82
   3  -9   3    2.42    2.64
  -9   6   3    0.67    2.22
   6   3   3   -1.56    1.79
   3  -9   6   17.07    3.86
   6   3   6   13.70    4.74
   6   3   6   15.77    4.35
   3  -9   6   24.27    4.82
  -9   6   6   18.87    4.06
   6   4 -10   42.59    4.10
   6   4 -10   44.26    4.17
 -10   6 -10   51.51    4.53
 -10   6  -7   25.85    3.15
   4 -10  -7   30.17    3.41
   6   4  -7   29.76    5.26
   6   4  -7   28.29    3.50
 -10   6  -7   33.31    5.88
   4 -10  -7   28.62    6.48
   6   4  -7   31.79    3.42
   4 -10  -7   23.51    3.21
   4 -10  -4    6.61    3.22
 -10   6  -4    8.39    2.72
   6   4  -4    9.83    3.16
   6   4  -1  212.13   10.04
   4 -10  -1  193.41    9.38
   4 -10  -1  212.21    9.74
   4 -10  -1  208.15   10.10
   6   4  -1  222.03    8.59
 -10   6  -1  199.66    9.49
   6   4   2  237.49   10.07
   4 -10   2  226.35   10.15
   4 -10   2  220.51   10.91
   4 -10   2  241.53   11.09
   6   4   2  233.75   11.04
 -10   6   2  238.96   11.06
   4 -10   2  237.57    9.51
   4 -10   5  649.23   20.97
 -10   6   5  643.54   20.78
   4 -10   5  700.73   19.70
   4 -10   5  643.28   21.34
   6   4   5  687.29   23.00
   6   4   5  632.00   21.89
   6   4   8  586.46   24.54
 -10   6   8  589.19   25.68
   4 -10   8  568.77   23.27
 -11   6 -11  216.31    7.36
   6   5 -11  203.43    7.27
   6   5 -11  211.29    7.32
 -11   6  -8  174.81    7.98
   6   5  -8  172.40    7.79
   5 -11  -8  169.36    7.36
 -11   6  -8  178.61    7.47
   6   5  -8  173.20    7.60
   5 -11  -5  660.96   23.51
   6   5  -5  701.45   22.09
   6   5  -2  332.71   13.39
 -11   6  -2  341.85   12.90
   6   5  -2  342.25   10.37
   5 -11  -2  328.89   12.82
   5 -11  -2  320.84   13.88
 -11   6   1  217.34   10.78
   5 -11   1  217.40   10.74
   5 -11   1  214.54   10.48
   6   5   1  217.22   10.36
   5 -11   1  215.38   10.73
   5 -11   1  226.46   10.15
 -11   6   4  239.63   12.74
   5 -11   4  256.90   13.25
   5 -11   4  239.06   12.69
   6   5   4  230.92   12.81
   5 -11   4  244.54   11.96
   6   5   4  226.65   13.01
   6   5   4  243.20   11.33
   5 -11   7  162.49    6.76
   5 -11   7  172.62   12.75
   6   5   7  167.28   13.70
   6   5   7  138.41   12.08
   5 -11   7  164.95   13.13
   5 -11  10   25.41    3.02
   5 -11  10   25.37    2.80
 -12   6 -12   -0.72    1.21
   6   6 -12   -0.40    1.09
 -12   6  -9   -0.62    2.20
 -12   6  -9    0.72    1.47
   6   6  -9    0.04    2.01
   6   6  -9   -0.86    2.12
   6   6  -6   17.47    4.04
   6   6  -6   14.28    2.54
   6 -12  -6   13.94    2.71
   6   6  -6   15.03    2.54
   6 -12  -6   13.33    2.65
   6 -12  -6   15.89    2.67
 -12   6  -6   19.00    4.31
   6 -12  -6   14.97    4.43
   6   6  -3  192.85   11.10
 -12   6  -3  195.77   10.29
   6 -12  -3  190.81   11.98
   6   6  -3  207.33   11.40
   6   6   0  179.99   10.14
 -12   6   0  188.13   10.38
   6 -12   0  182.37   10.14
   6 -12   0  179.85    9.94
   6 -12   0  166.34    9.63
   6   6   3  372.59   16.32
   6 -12   3  398.70   16.23
   6   6   3  396.70   15.17
 -12   6   3  384.45   15.99
   6 -12   3  385.69   15.15
   6 -12   3  400.27   16.25
   6 -12   6   18.91    4.54
   6 -12   6   25.12    6.00
   6   6   6   11.01    4.40
   6 -12   6   28.98    5.53
   6 -12   6   13.38    2.31
   6 -12   6   21.49    2.91
 -12   6   6   23.19    5.23
   6 -12   6   18.22    2.81
   6   6   6   19.43    4.85
   6 -12   9    1.64    1.63
   6   6  12    1.19    0.97
   6 -12  12    0.48    1.22
   6   7 -10    3.21    2.01
 -13   6 -10    4.96    1.71
   6   7 -10    3.41    1.81
 -13   6 -10    4.50    2.06
   6   7  -7  192.78    8.06
   7 -13  -7  196.97    8.23
   6   7  -7  190.24    7.84
   7 -13  -4  351.80   17.62
   6   7  -4  393.90   16.81
   7 -13  -1  304.41   13.17
 -13   6  -1  317.06   14.02
   7 -13  -1  318.08   13.71
   7 -13  -1  330.41   14.78
   6   7  -1  308.45   13.88
   7 -13   2  138.55    9.70
 -13   6   2  137.43    9.88
   6   7   2  129.51    9.36
   7 -13   2  146.14   10.13
   7 -13   2  152.20    9.91
   7 -13   5  209.72   13.80
 -13   6   5  213.57   13.97
   7 -13   5  205.29    7.63
   6   7   5  213.33   14.17
   7 -13   5  200.25    7.29
   7 -13   5  206.00    7.59
   7 -13   5  201.44   13.64
   6   7   5  195.54   13.51
   7 -13   5  216.11   13.03
   7 -13   8   88.71    5.36
   7 -13   8   78.19    5.08
   7 -13  11   89.86    4.14
   5   7 -11   -1.21    1.78
 -12   5 -11    2.48    1.64
   5   7 -11   -0.49    1.61
   5   7  -8    2.31    2.07
 -12   5  -8    0.60    2.11
   5   7  -8    1.34    1.92
   7 -12  -5    4.05    3.29
   5   7  -5   10.01    3.40
   5   7  -2    0.58    2.31
   7 -12  -2    0.26    2.47
 -12   5  -2   -0.04    2.49
   7 -12  -2    0.58    2.03
   5   7   1  231.91   11.50
 -12   5   1  229.06   11.81
   7 -12   1  241.19   11.87
   7 -12   1  258.32   11.99
   7 -12   1  239.86   11.65
   7 -12   1  229.35   10.35
   5   7   4   57.86    7.28
   7 -12   4   53.10    6.65
 -12   5   4   54.95    6.92
   7 -12   4   49.71    6.02
   7 -12   4   45.56    6.51
   5   7   4   54.71    6.21
   7 -12   4   50.02    6.30
   7 -12   7   33.88    3.59
   7 -12   7   33.38    3.30
   5   7   7   43.19    7.43
   7 -12   7   27.54    5.71
   5   7   7   36.24    7.21
 -12   5   7   28.80    5.46
   7 -12   7   26.80    6.04
   7 -12  10   17.85    2.55
   4   7 -12   90.72    4.10
   4   7 -12   93.47    4.17
   4   7  -9   32.76    3.80
 -11   4  -9   28.32    3.62
 -11   4  -9   24.04    3.05
   4   7  -9   29.05    3.55
   4   7  -6  126.50    5.99
   7 -11  -6  127.88    6.27
   4   7  -6  123.92    9.84
   7 -11  -6  122.42    6.01
 -11   4  -6  117.20    9.91
   7 -11  -6  113.71   10.96
   7 -11  -6  118.02    6.00
   4   7  -6  128.69    6.14
   4   7  -3   83.58    7.19
 -11   4  -3   76.89    6.05
   7 -11  -3   82.30    7.70
   7 -11   0  811.08   19.02
   7 -11   0  823.78   20.28
   7 -11   0  822.99   19.41
   4   7   0  849.56   20.43
   7 -11   0  854.48   20.05
 -11   4   0  887.91   21.02
   7 -11   3  575.93   18.54
   7 -11   3  586.66   18.50
   7 -11   3  603.84   18.97
   7 -11   3  612.39   18.61
   4   7   3  611.46   18.42
 -11   4   3  599.89   19.39
   7 -11   6  228.36   12.71
   7 -11   6  230.69   14.41
 -11   4   6  225.50   14.30
   7 -11   6  232.09    7.78
   7 -11   6  242.92   14.65
   4   7   6  243.86   15.47
   7 -11   6  220.05   13.09
   4   7   6  217.13   14.34
   7 -11   9   44.21    3.78
   7 -11  12   44.82    2.49
   3   7 -10    0.74    1.96
 -10   3 -10    0.70    1.95
   3   7 -10    1.87    2.09
   7 -10  -7   83.27    9.21
 -10   3  -7   92.22    9.38
   3   7  -7   98.64    5.50
   7 -10  -7   91.59    5.47
   3   7  -7   96.92    5.66
   7 -10  -7   87.62    5.26
   3   7  -7  104.91    8.98
   3   7  -4  112.41    8.12
   7 -10  -4  111.35    9.08
 -10   3  -1   14.47    3.25
   7 -10  -1   14.15    3.59
   3   7  -1   14.17    3.38
   7 -10  -1   11.42    2.65
   7 -10  -1   14.41    2.76
 -10   3   2    6.33    2.69
   7 -10   2    6.25    2.99
   7 -10   2    9.87    3.05
   7 -10   2    8.37    3.10
   3   7   2    8.15    2.99
   7 -10   2    7.17    2.90
   7 -10   2    7.95    1.92
   7 -10   5    0.19    2.34
 -10   3   5    2.11    2.72
   3   7   5   -0.11    2.72
   7 -10   5    2.54    3.30
   7 -10   5    3.25    2.53
   3   7   5    1.56    2.34
   7 -10   5    2.13    2.54
   7 -10   8   -1.40    1.99
   7 -10  11    9.03    1.95
  -9   2 -11  142.36    6.16
   2   7 -11  142.46    6.25
   2   7 -11  142.09    6.36
   7  -9  -8   73.54    9.00
   2   7  -8   75.80    5.35
  -9   2  -8   73.40    5.09
  -9   2  -8   79.91    8.89
   2   7  -8   79.33    5.17
   2   7  -5   25.40    4.31
   2   7  -5   22.23    3.65
   7  -9  -5   15.93    4.23
  -9   2  -5   20.45    4.45
   7  -9  -2  417.88   11.59
   2   7  -2  448.63   13.67
  -9   2  -2  408.81   11.61
   7  -9  -2  460.74   15.17
   7  -9   1   78.55    6.22
   7  -9   1   74.70    6.17
   7  -9   1   87.06    5.92
  -9   2   1   89.49    6.64
   2   7   1   80.26    6.24
   7  -9   1   84.25    6.05
   7  -9   1   85.30    5.32
   7  -9   4   51.07    5.53
   7  -9   4   44.96    5.44
   7  -9   4   44.14    5.64
   7  -9   4   48.73    5.53
   2   7   4   45.76    5.58
  -9   2   4   47.77    5.96
   2   7   7   12.33    3.87
   7  -9   7   10.80    3.54
  -9   2   7   14.24    3.76
   7  -9   7    5.62    3.07
   7  -9   7    5.95    3.55
   2   7   7    4.08    3.84
  -8   1 -12   55.58    3.35
   1   7 -12   55.95    3.80
   1   7 -12   55.35    3.64
  -8   1  -9  110.73    6.21
   1   7  -9  121.89    6.54
   1   7  -9  120.66    6.36
   1   7  -6   58.34    6.38
   7  -8  -6   64.05    7.85
   1   7  -6   70.81    6.63
  -8   1  -6   56.51    6.66
   7  -8  -3   15.25    3.74
  -8   1  -3   20.48    2.57
   1   7  -3   16.07    2.35
   1   7  -3   16.42    3.13
  -8   1  -3   19.71    2.60
   7  -8   0  649.86   13.97
   7  -8   0  645.64   15.55
   7  -8   0  644.00   13.45
   7  -8   0  630.70   15.07
   1   7   0  683.21   15.68
  -8   1   0  666.64   15.49
   7  -8   0  679.47   14.72
   7  -8   3   61.10    5.67
   7  -8   3   40.50    4.81
  -8   1   3   52.31    5.72
   7  -8   3   55.13    5.43
   7  -8   3   59.26    5.54
   1   7   3   55.06    5.68
   1   7   6   55.70    6.97
   7  -8   6   50.68    6.81
   7  -8   6   65.96    7.74
   7  -8   6   62.25    7.32
   1   7   6   61.39    6.71
  -8   1   6   69.55    7.59
   7  -8   6   67.88    6.67
   7  -8  12   38.50    2.81
   0   7 -13   33.01    2.32
   0   7 -10   39.14    3.89
   0   7 -10   33.31    3.62
  -7   0 -10   33.71    3.50
   7  -7  -7    8.82    2.40
   0   7  -7    1.64    2.21
  -7   0  -7    4.62    1.87
   0   7  -7    5.31    1.97
   7  -7  -7    8.74    3.31
   0   7  -7    5.04    1.97
   0   7  -4  117.29    6.71
  -7   0  -4   99.23    6.77
   0   7  -4  105.16    6.54
   7  -7  -4  112.44    8.30
   7  -7  -4  115.13    7.70
   7  -7  -1  471.32   12.05
   7  -7  -1  449.14   10.10
   7  -7  -1  480.16   13.08
   7  -7  -1  473.38    9.63
   7  -7  -1  447.11   11.70
   0   7  -1  479.41   12.46
  -7   0  -1  466.50   11.24
   7  -7   2  118.79    3.99
   7  -7   2  112.29    6.58
   0   7   2  116.90    7.06
  -7   0   2  107.92    3.24
   7  -7   2  123.44    7.19
   7  -7   2  117.91    6.45
   7  -7   2  121.97    7.12
   0   7   5   86.47    7.27
   7  -7   5   90.86    7.84
   7  -7   5   88.74    7.83
   7  -7   5   95.49    7.98
   7  -7   5   92.46    7.40
   7  -7   8   13.24    4.38
   0   7   8   11.94    4.19
  -7   0   8   22.37    4.59
   7  -7   8    8.59    3.59
   7  -7   8    5.96    3.78
   7  -6 -11  146.64    6.03
  -1   7 -11  162.56    6.83
  -6  -1 -11  143.32    6.11
  -1   7 -11  148.32    6.50
  -1   7  -8    1.39    1.81
   7  -6  -8    1.90    1.81
  -6  -1  -8    9.35    3.41
  -6  -1  -8    5.29    2.07
   7  -6  -8    4.17    1.63
  -1   7  -8    4.90    1.98
  -6  -1  -5   19.82    3.75
   7  -6  -5   25.54    4.76
  -1   7  -5   31.46    3.87
  -1   7  -5   28.07    4.14
   7  -6  -5   29.65    4.63
  -1   7  -2  102.01    5.54
  -6  -1  -2  103.59    4.45
   7  -6  -2  101.35    5.85
   7  -6  -2  111.42    7.09
  -1   7   1  240.69    9.16
   7  -6   1  236.59    8.82
   7  -6   1  230.30    7.16
   7  -6   1  242.02    6.77
   7  -6   1  242.38    8.19
  -6  -1   1  235.66    5.82
   7  -6   1  248.41    9.13
   7  -6   4  328.07   13.04
   7  -6   4  317.43   12.43
  -1   7   4  303.99   12.28
   7  -6   4  305.88   12.63
   7  -6   4  290.26   12.27
  -6  -1   4  305.70    9.03
   7  -6   7  197.57   13.33
   7  -6   7  201.58   11.75
  -1   7   7  175.32   11.21
   7  -6   7  208.80   13.63
   7  -6   7  188.60   12.42
  -2   7 -12    9.64    1.91
  -2   7 -12   10.35    2.22
  -5  -2 -12   11.13    1.77
   7  -5 -12    9.35    1.86
  -2   7  -9   -0.65    1.83
  -5  -2  -9   -0.16    1.83
   7  -5  -9    0.47    1.73
   7  -5  -9    1.31    1.91
  -2   7  -9    1.74    2.05
   7  -5  -6  511.61   19.13
   7  -5  -6  466.86   18.38
  -2   7  -6  501.81   17.42
   7  -5  -6  491.01   18.13
  -5  -2  -6  509.53   17.34
   7  -5  -3  621.70   16.51
  -5  -2  -3  609.22   13.73
  -2   7  -3  619.25   12.25
   7  -5  -3  647.90   15.35
  -5  -2  -3  603.17   12.95
   7  -5   0  445.87    8.23
   7  -5   0  442.17   10.70
  -2   7   0  463.67   11.41
   7  -5   0  430.46    9.05
   7  -5   0  437.94    7.50
   7  -5   0  445.11   11.30
  -5  -2   0  469.11    9.57
   7  -5   0  458.27   10.47
  -2   7   0  479.35   10.87
  -2   7   3   32.36    4.44
  -5  -2   3   36.35    2.54
   7  -5   3   33.86    4.55
  -2   7   3   39.61    2.60
  -5  -2   3   35.31    3.14
   7  -5   3   32.41    4.34
   7  -5   3   35.09    4.56
   7  -5   3   37.24    4.16
   7  -5   6   60.68    6.59
   7  -5   6   55.58    6.67
   7  -5   6   57.04    6.80
  -2   7   6   51.35    5.56
  -5  -2   6   68.35    5.92
   7  -5   6   63.21    7.24
  -2   7   6   55.93    6.15
  -3   7 -13   11.54    1.68
   7  -4 -10    9.21    2.45
  -4  -3 -10    7.59    2.20
  -3   7 -10    7.07    2.35
   7  -4 -10    8.55    2.53
  -3   7 -10   10.37    2.26
   7  -4  -7   -3.46    2.93
   7  -4  -7    5.22    3.72
   7  -4  -7    3.70    1.84
  -4  -3  -7    3.34    1.82
  -4  -3  -7   13.16    3.71
   7  -4  -7   -2.99    2.27
  -3   7  -7    4.50    2.92
  -3   7  -4    5.40    1.68
   7  -4  -4    1.56    2.73
  -4  -3  -4    7.92    2.32
   7  -4  -4    2.78    2.71
  -3   7  -4    5.55    2.67
   7  -4  -4    2.80    2.28
  -4  -3  -4    6.12    2.39
   7  -4  -1   22.11    3.04
   7  -4  -1   20.04    2.71
  -4  -3  -1   19.98    1.50
   7  -4  -1   20.12    1.60
   7  -4  -1   22.28    2.55
   7  -4  -1   21.82    2.69
  -3   7  -1   26.63    3.48
  -3   7  -1   25.82    2.93
   7  -4   2   16.05    3.17
  -4  -3   2   18.34    2.16
   7  -4   2   18.31    2.81
   7  -4   2   19.33    3.17
  -3   7   2   20.00    2.38
  -3   7   2   17.19    3.27
   7  -4   2   16.08    3.00
  -4  -3   2   23.13    2.72
   7  -4   5  514.57   17.99
   7  -4   5  512.80   16.72
   7  -4   5  512.77   17.77
   7  -4   5  489.23   17.14
  -4  -3   5  500.17   14.56
  -3   7   5  491.61   16.58
   7  -4   8   59.59    7.85
   7  -4   8   51.92    7.25
   7  -4   8   70.08    8.41
   7  -3 -11   -2.28    1.86
  -4   7 -11   -0.19    1.89
   7  -3 -11   -1.14    2.13
  -4   7 -11   -1.26    1.85
  -4   7  -8   79.79    4.95
   7  -3  -8   65.30    8.53
   7  -3  -8   81.89    5.15
  -4   7  -8   82.48    5.05
   7  -3  -8   81.27    5.29
  -4   7  -8   77.24    8.63
   7  -3  -8   67.27    7.99
  -3  -4  -8   80.30    8.60
  -4   7  -5   19.72    3.92
  -3  -4  -5   15.23    3.23
   7  -3  -5   20.70    3.86
  -3  -4  -5   23.73    3.71
   7  -3  -5   23.36    4.26
   7  -3  -5   19.73    4.41
  -4   7  -2   85.26    4.10
   7  -3  -2   83.74    5.05
   7  -3  -2   94.83    6.06
  -3  -4  -2   80.73    3.56
  -4   7  -2   90.76    5.87
   7  -3  -2   81.83    3.74
  -3  -4  -2   90.58    5.75
  -3  -4  -2   74.09    2.55
  -4   7   1 1698.82   22.56
   7  -3   1 1536.68   15.81
  -3  -4   1 1721.25   20.23
  -4   7   1 1659.44   20.00
   7  -3   1 1637.87   19.79
  -3  -4   1 1644.93   19.44
   7  -3   1 1547.72   22.24
   7  -3   1 1550.52   12.31
   7  -3   1 1653.05   21.36
  -3  -4   4  247.05    8.63
  -4   7   4  230.33   10.73
   7  -3   4  231.14   11.19
  -4   7   4  226.64    7.41
   7  -3   4  219.34   10.29
   7  -3   4  247.44   11.33
  -3  -4   4  245.82    9.65
   7  -3   4  246.11   11.71
   7  -3   7    3.33    2.58
   7  -3   7    1.46    2.39
   7  -3   7    5.98    2.91
   7  -3   7    4.69    2.94
  -4   7   7    7.91    3.03
   7  -2 -12    0.86    1.58
  -5   7 -12    0.06    1.61
   7  -2  -9   -0.29    1.98
   7  -2  -9   -1.48    1.90
  -5   7  -9    0.54    1.89
  -5   7  -9    2.43    1.68
   7  -2  -6  257.73   13.36
  -5   7  -6  263.80   13.47
  -2  -5  -6  278.04   12.92
  -2  -5  -6  260.97   12.17
   7  -2  -6  274.08   13.54
   7  -2  -3    5.43    2.81
  -2  -5  -3    5.11    2.66
   7  -2  -3    4.70    2.47
  -2  -5  -3    4.22    1.50
  -5   7  -3    7.00    2.83
  -5   7  -3    2.39    0.85
   7  -2   0  916.97   15.44
  -5   7   0  944.57   15.36
   7  -2   0  896.53   13.83
   7  -2   0  887.78   12.72
  -2  -5   0  895.27   15.75
  -5   7   0  976.23   16.64
   7  -2   0  871.37   11.85
  -2  -5   3 1146.24   18.41
   7  -2   3 1086.30   22.22
  -2  -5   3 1116.80   19.72
   7  -2   3 1108.76   22.30
  -5   7   3 1088.41   17.52
  -5   7   3 1062.10   21.10
  -2  -5   6   75.07    6.32
   7  -2   6   72.63    7.28
  -2  -5   6   71.32    7.10
   7  -2   6   72.26    7.71
   7  -2   6   92.42    8.56
   7  -2   6   81.58    8.22
  -5   7   6   75.74    7.61
   7  -2  12   13.46    1.87
  -6   7 -13   29.68    2.28
   7  -1 -10    3.49    2.34
  -6   7 -10    3.66    2.25
   7  -1 -10    2.14    1.97
   7  -1  -7    6.02    1.85
   7  -1  -7    3.24    2.15
   7  -1  -7   -0.51    2.31
  -6   7  -7    4.94    3.20
   7  -1  -7    7.74    2.08
  -1  -6  -7   -0.57    2.14
  -1  -6  -7   12.83    3.42
  -6   7  -7    6.26    1.99
   7  -1  -4    5.95    2.73
  -1  -6  -4    5.67    2.46
  -1  -6  -4    7.70    2.97
   7  -1  -4    7.25    2.84
   7  -1  -1    1.52    1.68
  -6   7  -1    0.37    1.92
   7  -1  -1    0.50    1.54
  -6   7  -1    0.42    1.49
  -1  -6  -1    0.45    2.31
  -1  -6  -1    1.80    1.97
   7  -1  -1    0.52    1.05
  -6   7   2   21.30    3.49
   7  -1   2   25.65    3.92
   7  -1   2   24.08    2.51
   7  -1   2   22.30    3.50
  -1  -6   2   23.61    3.41
  -1  -6   2   25.08    3.30
  -6   7   2   28.98    3.55
   7  -1   5   -2.66    2.98
  -1  -6   5    1.38    2.53
  -1  -6   5    0.61    1.87
  -6   7   5    0.53    1.62
  -6   7   5    0.60    2.39
   7  -1   5    0.83    2.42
   7  -1   5    2.15    2.28
   7  -1   8  128.05   11.60
  -6   7   8  125.86   11.03
   7  -1   8  127.49   11.62
   7  -1   8  132.13   11.66
  -1  -6   8  136.31   10.94
   7   0 -11   16.99    2.91
   7   0 -11   14.39    2.74
  -7   7 -11   16.57    2.74
  -7   7  -8   11.23    2.53
   7   0  -8   10.77    2.58
  -7   7  -8   14.17    4.48
   0  -7  -8    9.70    3.60
   7   0  -8   11.95    2.68
   0  -7  -8   11.06    2.66
  -7   7  -8    9.25    2.03
   7   0  -8   20.28    4.92
   7   0  -8    9.35    3.32
   7   0  -5   90.12    7.40
   0  -7  -5   90.17    6.73
   7   0  -5   96.20    7.61
   0  -7  -5   87.30    7.61
  -7   7  -2  121.85    3.98
  -7   7  -2  124.02    7.12
   0  -7  -2  119.60    7.11
   7   0  -2  120.52    4.38
   7   0  -2  126.32    6.76
   0  -7  -2  115.75    7.25
  -7   7   1  493.66   12.92
   7   0   1  443.36   11.90
   7   0   1  474.00   11.48
   0  -7   1  476.82   12.53
   7   0   1  477.53   13.02
   0  -7   1  489.23   13.07
   0  -7   4  117.06    7.84
   7   0   4  114.56    8.41
   7   0   4  109.27    8.00
   0  -7   4  112.15    5.85
   0  -7   4  122.69    7.60
  -7   7   4  117.15    7.17
   7   0   7    4.88    3.16
  -7   7   7   10.56    4.02
   7   0   7    4.07    2.93
   7   0   7    4.68    3.69
   0  -7   7   -0.13    2.51
   7   1 -12   37.96    3.16
  -8   7 -12   42.97    3.34
   7   1 -12   37.32    3.23
  -8   7  -9   13.38    2.91
  -8   7  -9   11.38    2.31
   7   1  -9   14.45    2.85
   7   1  -9   12.30    2.82
   7   1  -6   25.35    4.49
   1  -8  -6   23.60    4.91
   7   1  -6   30.58    4.93
   1  -8  -6   29.58    4.82
  -8   7  -6   21.33    4.89
   7   1  -3  765.16   18.07
  -8   7  -3  746.71   17.74
   1  -8  -3  721.87   19.25
   1  -8   0  420.56   13.08
   7   1   0  404.62   11.47
   7   1   0  408.19   12.01
   1  -8   0  415.13   12.44
  -8   7   0  423.36   12.75
   7   1   0  410.49    9.92
   1  -8   0  414.49   12.50
   1  -8   3  242.74    9.10
   7   1   3  259.90   11.81
   1  -8   3  232.02   10.11
   1  -8   3  257.79   11.23
   7   1   3  248.93    8.59
  -8   7   3  246.06   10.44
   7   1   3  250.80   11.44
   7   1   6  321.73   16.19
   1  -8   6  347.71   15.09
   7   1   6  319.64   16.60
  -8   7   6  337.61   16.64
   1  -8   6  333.32   15.69
   7   2 -10  150.65    7.14
  -9   7 -10  142.55    6.99
   7   2 -10  156.79    7.29
   2  -9  -7    4.38    2.45
   2  -9  -7    3.47    2.22
  -9   7  -7    9.21    1.92
   2  -9  -7    9.57    3.46
  -9   7  -7    7.91    2.40
   2  -9  -7    9.55    1.99
   7   2  -7    7.11    2.12
   7   2  -7    7.67    2.12
   7   2  -7    0.87    2.63
   7   2  -7    3.61    2.40
  -9   7  -7   14.29    4.57
   2  -9  -7    3.77    1.69
   2  -9  -4   40.93    5.76
  -9   7  -4   54.16    5.35
   7   2  -4   45.16    5.27
   2  -9  -1 1006.63   20.22
   2  -9  -1 1009.97   21.28
  -9   7  -1  963.30   20.10
   7   2  -1  988.53   20.53
   7   2  -1  936.19   12.23
   2  -9  -1 1017.80   20.35
   7   2  -1 1015.95   17.24
   2  -9   2   21.45    3.30
   7   2   2   18.02    3.62
   7   2   2   22.22    3.98
   2  -9   2   18.98    3.51
   2  -9   2   21.91    3.44
   2  -9   2   23.09    4.06
  -9   7   2   17.93    3.47
   7   2   2   21.38    3.22
   2  -9   5  225.04   12.48
   7   2   5  210.19   12.51
   2  -9   5  212.17    9.93
  -9   7   5  209.71   11.27
   7   2   5  193.81   12.06
   2  -9   5  203.24   11.49
   7   2   8  208.52   15.13
   2  -9   8  205.66   14.69
   7   2   8  199.63   14.93
  -9   7   8  191.38   14.33
   7   2   8  172.35   13.31
 -10   7 -11   66.20    4.44
   7   3 -11   64.83    4.45
   7   3 -11   59.66    4.22
 -10   7  -8    0.05    1.71
 -10   7  -8   -0.47    2.02
   7   3  -8    2.53    1.75
   7   3  -8   -1.25    2.08
   3 -10  -8   -0.54    2.05
   3 -10  -5  623.51   22.03
   7   3  -5  631.78   20.59
 -10   7  -5  642.96   18.70
   3 -10  -2    0.42    2.64
   3 -10  -2   -0.26    2.82
 -10   7  -2    3.52    2.18
   7   3  -2    0.06    1.01
   7   3  -2   -0.60    2.36
   7   3  -2    0.32    2.58
   3 -10   1  290.91   11.62
 -10   7   1  287.16   11.67
   3 -10   1  266.43   11.64
   3 -10   1  263.67   10.93
   7   3   1  287.94   11.12
   7   3   1  270.79   11.20
   7   3   1  272.63   10.14
   7   3   4   85.14    6.02
 -10   7   4  105.14    8.15
   7   3   4   98.90    8.64
   3 -10   4  104.78    8.38
   7   3   4  105.31    8.53
   3 -10   4  102.90    7.24
   3 -10   4  109.36    8.39
   3 -10   7    2.85    3.20
   7   3   7    7.64    4.05
   3 -10   7    6.41    3.44
   7   3   7   10.01    4.20
 -10   7   7   17.78    4.62
   3 -10  10  107.84    5.27
   7   4 -12   12.28    1.87
 -11   7 -12   12.13    1.82
 -11   7  -9   54.35    4.64
 -11   7  -9   59.15    4.40
   7   4  -9   63.99    5.00
   7   4  -9   60.08    4.75
   7   4  -6   70.11    4.55
   4 -11  -6   71.69    4.84
   4 -11  -6   68.67    8.46
   4 -11  -6   70.67    4.74
 -11   7  -6   78.21    8.64
   7   4  -6   75.22    4.90
   4 -11  -6   69.35    4.85
   7   4  -6   77.10    8.04
   4 -11  -6   76.72    4.89
   7   4  -3   68.43    6.47
 -11   7  -3   80.56    6.80
   4 -11  -3   71.47    7.49
   4 -11   0   43.34    5.12
   4 -11   0   41.05    5.03
   4 -11   0   44.74    5.27
 -11   7   0   42.30    5.11
   7   4   0   44.64    5.23
   7   4   0   36.56    4.53
   7   4   3   98.73    7.94
   4 -11   3  108.47    8.45
   4 -11   3  102.05    7.42
   4 -11   3  104.90    8.17
 -11   7   3  104.88    8.19
   7   4   3  106.26    8.49
   7   4   3   96.55    6.96
   4 -11   3  111.16    6.86
   4 -11   6   61.77    7.85
   7   4   6   56.72    7.60
 -11   7   6   56.64    7.19
   4 -11   6   61.80    4.15
   4 -11   6   57.26    4.24
   4 -11   6   66.10    7.62
   7   4   6   48.57    7.27
   7   4  12   -4.07    1.27
   4 -11  12    2.00    1.23
   7   5 -10    2.44    2.13
 -12   7 -10    4.67    1.57
   7   5 -10    5.95    2.10
 -12   7 -10    6.47    2.45
   7   5  -7   12.72    2.70
   5 -12  -7   11.35    2.38
 -12   7  -7   14.10    4.40
   5 -12  -7    6.77    3.34
   7   5  -7   10.44    2.43
   7   5  -7    1.14    2.89
 -12   7  -7   15.32    2.87
   5 -12  -7   13.71    2.63
   5 -12  -4  257.15   14.55
   7   5  -4  246.67   12.96
 -12   7  -4  264.91   12.40
   7   5  -1  833.14   22.27
 -12   7  -1  816.37   21.36
   5 -12  -1  834.48   22.47
   5 -12  -1  819.44   21.19
   7   5  -1  854.69   18.94
   5 -12  -1  840.86   21.39
   5 -12   2    6.64    3.02
 -12   7   2    6.76    3.27
   5 -12   2    6.39    2.99
   7   5   2    8.55    2.98
   7   5   2    8.40    3.33
   5 -12   2    9.51    3.33
   5 -12   2    6.01    2.28
   7   5   5  129.91   11.03
   5 -12   5  144.17   10.94
   5 -12   5  146.39   11.35
   5 -12   5  138.28    9.73
 -12   7   5  135.92   10.65
   7   5   5  120.45   10.29
   5 -12   8   40.83    3.53
   5 -12   8   36.43    3.44
   5 -12  11  102.74    4.27
   7   6 -11   20.43    2.47
 -13   7 -11   20.23    2.46
 -13   7  -8   22.73    3.46
 -13   7  -8   21.32    3.07
   7   6  -8   15.66    3.03
   7   6  -8   13.22    2.56
   6 -13  -8   17.35    3.07
   6 -13  -5    6.92    2.17
   6 -13  -5    6.55    1.84
   6 -13  -5    6.80    1.83
   7   6  -5    8.65    2.35
   7   6  -5    6.96    2.83
   6 -13  -5    6.80    2.23
   7   6  -5   11.38    2.19
   6 -13  -5   13.45    4.47
   6 -13  -5    8.21    2.02
   6 -13  -2  333.40   14.49
 -13   7  -2  367.49   14.93
   6 -13  -2  359.97   16.24
   7   6  -2  347.85   15.17
   6 -13   1    2.52    1.92
   6 -13   1    0.59    2.59
   6 -13   1    5.54    3.13
   7   6   1    5.52    3.09
   7   6   1    3.48    2.47
 -13   7   1    3.40    3.03
 -13   7   4    9.60    3.58
   7   6   4   14.84    3.58
   7   6   4   29.09    5.50
   7   6   4   23.68    5.59
   6 -13   4   21.27    4.99
   6 -13   4   29.42    4.87
   6 -13   4   21.03    4.56
   6 -13   7   58.40    4.47
   6 -13   7   59.74    4.44
   6 -13  10   27.21    2.87
   7   7  -9   51.57    4.27
 -14   7  -9   49.25    4.48
   7   7  -9   51.43    4.21
 -14   7  -9   42.42    3.68
   7 -14  -6  189.67   14.74
   7   7  -6  214.45    8.07
 -14   7  -6  224.59   14.97
   7   7  -6  205.76    8.04
   7 -14  -6  208.88    8.14
   7   7  -6  192.01   13.29
   7 -14  -6  202.29    8.22
   7 -14  -6  226.52    8.82
 -14   7  -3   14.70    3.75
   7   7  -3   13.43    3.80
   7 -14  -3   19.46    4.68
 -14   7   0   28.53    5.01
   7 -14   0   29.98    5.10
   7   7   0   25.68    4.88
   7   7   0   28.10    4.73
   7 -14   0   22.62    4.25
   7 -14   0   33.21    5.12
   7 -14   3   99.40    8.82
   7   7   3  100.15    8.63
   7   7   3   92.78    8.96
   7 -14   3  103.93    9.35
   7 -14   3   96.62    8.97
 -14   7   3  109.46    9.63
   7 -14   6    1.59    1.77
   7 -14   6    4.26    2.08
   7 -14   6    4.35    2.50
   7   7   6    6.95    3.63
   7 -14   6    3.16    2.43
 -14   7   6   13.27    4.51
   7   7   6   -3.37    2.79
   7 -14   6    7.48    3.87
   7 -14   6    3.06    1.96
   7 -14   9   -1.11    1.42
   7 -14   9   -0.33    2.02
   7 -14   9    1.20    1.74
   7   8 -10   -2.23    1.60
 -15   7 -10   -0.19    1.09
 -15   7 -10    0.75    1.71
   7   8  -7   86.10    5.46
   7   8  -7   89.78    5.49
   8 -15  -7   88.88    5.69
   8 -15  -4   32.69    3.41
   8 -15  -4   44.07    7.00
   8 -15  -4   35.74    3.52
   8 -15  -4   39.49    3.66
   7   8  -4   37.91    3.36
   8 -15  -4   36.04    3.60
   7   8  -4   38.52    5.86
   8 -15  -4   42.05    3.92
   8 -15  -1   46.80    6.22
   7   8  -1   52.56    6.73
 -15   7  -1   53.97    6.57
   8 -15  -1   46.09    6.34
   7   8  -1   48.25    5.73
   8 -15  -1   43.49    5.93
   8 -15   2  220.90   13.56
 -15   7   2  196.39   12.97
   7   8   2  206.24   13.25
   8 -15   2  220.26   13.41
   7   8   2  212.41   12.87
   8 -15   5   53.71    7.67
   7   8   5   48.59    7.58
   8 -15   5   51.90    4.30
   8 -15   5   51.69    4.01
 -15   7   5   59.92    8.09
   8 -15   5   52.21    4.33
   7   8   5   42.19    7.31
   8 -15   5   54.07    4.47
   8 -15   5   51.29    7.61
   8 -15   5   50.41    4.07
   8 -15   5   54.38    7.36
   8 -15   8   -0.07    1.69
   8 -15   8    4.28    2.14
   8 -15   8    0.46    1.74
   7   8  11   18.36    2.09
   8 -15  11   20.48    1.86
   8 -15  11   19.58    2.18
   6   8 -11    6.67    1.66
 -14   6 -11    6.18    1.66
   6   8  -8   68.73    4.93
   6   8  -8   67.29    4.89
 -14   6  -8   66.08    5.19
   8 -14  -8   69.61    5.01
   6   8  -5   19.57    2.82
   6   8  -5   24.34    2.98
   8 -14  -5   12.66    5.09
   8 -14  -5   24.69    3.24
   8 -14  -5   20.46    2.81
   8 -14  -5   20.96    2.88
   8 -14  -5   22.95    3.01
   8 -14  -5   23.30    3.08
   6   8  -5   17.30    4.02
   8 -14  -2   22.78    4.57
   8 -14  -2   29.05    5.19
 -14   6  -2   29.19    4.89
   6   8  -2   25.71    4.72
   8 -14   1    6.88    2.90
 -14   6   1    4.73    2.56
   8 -14   1   10.18    3.57
   8 -14   1    9.62    2.96
   6   8   1    2.09    2.60
   8 -14   4    2.98    3.09
   6   8   4   -2.02    3.09
   8 -14   4   -0.43    1.38
   8 -14   4   -0.99    1.75
   6   8   4   -2.71    2.17
 -14   6   4   -0.28    2.09
   8 -14   4   -0.26    1.60
   8 -14   4    2.94    1.75
   8 -14   4    2.45    2.61
   8 -14   4    0.77    2.84
   8 -14   7    7.99    2.30
   8 -14   7    8.91    2.49
   8 -14   7    7.32    2.15
   8 -14  10    5.82    1.78
   8 -14  10    3.03    1.84
   5   8 -12   35.91    2.36
 -13   5 -12   32.32    2.11
   5   8  -9   17.93    2.97
 -13   5  -9   22.65    3.32
 -13   5  -9   19.68    2.83
   5   8  -9   25.14    3.31
   8 -13  -6   20.08    3.00
   5   8  -6   24.38    3.12
   8 -13  -6   16.39    2.74
   5   8  -6   36.88    5.80
   8 -13  -6   17.21    2.84
   5   8  -6   19.25    2.89
   8 -13  -6   31.07    6.01
   8 -13  -6   17.86    2.84
   8 -13  -3    3.60    3.05
 -13   5  -3   -4.27    2.31
   5   8  -3   -0.13    2.38
   8 -13   0  339.79   14.21
 -13   5   0  342.14   14.92
   8 -13   0  338.19   13.70
   8 -13   0  341.68   14.18
   5   8   0  327.88   14.36
   5   8   3   44.74    5.93
   8 -13   3   39.25    5.70
   8 -13   3   46.29    6.31
 -13   5   3   48.63    6.61
   8 -13   3   47.75    6.26
   8 -13   6   99.03    5.72
 -13   5   6   91.74    9.77
   5   8   6   89.47   10.29
   5   8   6   99.56   10.48
   8 -13   6   99.31    5.46
   8 -13   6   89.15    9.22
   8 -13   6  108.16   10.48
   8 -13   6  101.17    5.78
   8 -13   6  114.62   11.11
   8 -13   9   68.59    4.69
   8 -13   9   72.47    4.64
   8 -13  12   19.68    1.90
   4   8 -10   -1.53    1.89
   4   8 -10    0.15    1.91
 -12   4 -10    0.92    1.92
   8 -12  -7    5.80    2.13
   4   8  -7   -1.69    1.92
   4   8  -7   11.35    2.68
 -12   4  -7   12.19    3.69
   8 -12  -7    6.22    2.43
   4   8  -7    9.48    2.45
   8 -12  -7   -0.32    2.77
   8 -12  -4  127.91   10.38
   4   8  -4  136.21    9.66
 -12   4  -1  143.92    8.87
   4   8  -1  133.28    9.17
   8 -12  -1  137.68    8.22
   8 -12  -1  134.16    8.44
   8 -12  -1  146.15    9.38
   8 -12   2   15.13    3.61
   8 -12   2   15.58    4.13
   4   8   2   12.67    3.58
   8 -12   2   17.25    3.83
 -12   4   2   18.28    4.15
   8 -12   2   12.56    3.87
   8 -12   5   67.19    7.14
   8 -12   5   77.06    8.33
   8 -12   5   72.68    8.16
   4   8   5   56.33    7.70
 -12   4   5   62.56    7.65
   8 -12   5   74.15    7.77
   4   8   5   57.24    6.63
   8 -12   8  282.07    8.93
   8 -12   8  296.61    9.49
   8 -12  11    2.79    1.42
   8 -12  11    1.79    1.53
   3   8 -11   29.12    3.06
   3   8 -11   26.57    2.94
 -11   3 -11   32.36    3.04
   3   8  -8  124.85    6.38
   3   8  -8  113.04    6.37
 -11   3  -8  117.37    6.51
 -11   3  -5  122.17    9.53
   3   8  -5  144.08    9.86
   8 -11  -5  123.90   10.46
   8 -11  -2  593.50   15.55
   3   8  -2  605.04   17.85
 -11   3  -2  568.19   15.70
   8 -11  -2  596.51   18.75
 -11   3   1  240.11   11.69
   8 -11   1  246.26   11.11
   8 -11   1  251.48   11.06
   8 -11   1  259.22   10.27
   8 -11   1  242.45   11.37
   8 -11   1  250.98   11.74
   3   8   1  239.38   11.26
   8 -11   4  232.82   12.51
 -11   3   4  244.35   13.41
   8 -11   4  231.02   12.70
   3   8   4  230.68   12.37
   8 -11   4  228.38   12.39
   8 -11   4  222.42   11.95
 -11   3   7  229.64   15.42
   8 -11   7  242.36   14.67
   3   8   7  220.62   15.75
   8 -11   7  241.58    8.34
   3   8   7  197.13   14.43
   8 -11   7  220.15   15.37
   8 -11   7  233.74   15.44
   8 -11  10    8.23    2.20
   8 -11  10    1.18    1.48
 -10   2 -12    5.23    1.49
   2   8 -12    4.54    1.57
   2   8 -12    6.90    1.66
   2   8  -9   13.88    2.84
   2   8  -9   17.42    2.92
 -10   2  -9   15.53    2.91
   8 -10  -6  152.11    6.57
 -10   2  -6  149.14   10.80
   2   8  -6  150.17   10.21
   8 -10  -6  142.27    6.39
   8 -10  -6  149.54    6.52
   2   8  -6  142.58    6.47
   8 -10  -6  132.58   11.18
 -10   2  -3  413.38   12.04
   2   8  -3  430.99   14.55
   8 -10  -3  422.13   16.16
   2   8   0  273.46   11.40
   8 -10   0  268.07   10.09
   8 -10   0  261.20   10.41
 -10   2   0  285.79   11.72
   8 -10   0  273.34   11.67
   8 -10   0  263.93   11.12
   8 -10   0  266.85   10.60
   8 -10   3  296.75   13.16
   2   8   3  283.08   12.67
   8 -10   3  302.32   13.04
 -10   2   3  283.72   13.49
   8 -10   3  299.54   12.41
   8 -10   3  291.78   12.95
   2   8   6   25.70    5.81
   8 -10   6   23.04    5.04
   8 -10   6   28.10    3.10
   8 -10   6   23.59    4.77
   2   8   6   13.10    3.61
   8 -10   6   34.07    5.84
   8 -10   6   26.18    4.99
 -10   2   6   37.35    6.04
   8 -10   9    0.46    1.69
   8 -10  12   18.06    1.83
   8 -10  12   15.26    1.82
   1   8 -10   49.88    4.35
   1   8 -10   47.66    4.14
  -9   1 -10   51.11    4.24
   1   8  -7  253.19    8.91
   1   8  -7  231.90    8.08
   8  -9  -7  244.96   15.30
  -9   1  -7  234.99   14.20
   1   8  -7  243.72    8.27
   8  -9  -7  232.95    8.34
  -9   1  -7  229.66    8.32
   1   8  -4  181.49    9.69
   8  -9  -4  176.26   11.19
   1   8  -4  176.53    9.21
   8  -9  -1  120.22    7.34
  -9   1  -1  128.67    7.05
   8  -9  -1  112.66    5.74
   8  -9  -1  120.55    6.36
   1   8  -1  121.01    7.43
   8  -9  -1  131.30    7.79
   8  -9   2    3.17    2.35
   8  -9   2   -0.12    2.77
   8  -9   2    3.31    2.45
   1   8   2    0.89    2.60
   8  -9   2    1.75    2.28
  -9   1   2   -1.41    2.61
   8  -9   5   91.75    8.43
   1   8   5  103.24    8.49
   8  -9   5  104.56    8.39
  -9   1   5  106.46    9.45
   8  -9   5  102.54    8.71
   8  -9   5   97.51    8.36
  -9   1   8   99.15    9.85
   8  -9   8   91.25    9.61
  -8   0 -11   17.57    2.45
   0   8 -11   23.00    2.89
   0   8 -11   20.98    2.80
   0   8  -8  301.39    9.42
   8  -8  -8  263.61   16.78
   0   8  -8  288.39    9.78
  -8   0  -8  259.48   15.64
  -8   0  -8  255.20    8.96
  -8   0  -5   20.07    3.79
   8  -8  -5    9.92    3.41
   0   8  -5   12.43    2.91
   8  -8  -5   13.58    4.37
   0   8  -5   19.59    3.45
  -8   0  -2    2.56    1.45
   0   8  -2    3.40    2.33
   0   8  -2    5.21    1.39
   8  -8  -2    7.76    3.20
   8  -8   1  984.91   15.95
   8  -8   1 1000.36   19.87
   8  -8   1  934.88   16.76
   8  -8   1  927.63   17.95
   0   8   1  966.11   20.07
  -8   0   1  960.58   19.89
   8  -8   1  969.09   19.57
   8  -8   4  279.48   12.38
   8  -8   4  275.85   13.00
   8  -8   4  292.07   12.75
   8  -8   4  286.45   13.16
   0   8   4  276.35   12.59
   8  -8   7   70.49    4.43
   0   8   7   64.89    7.88
   8  -8   7   72.98    8.50
   8  -8   7   71.71    8.22
  -8   0   7   72.16    8.25
   8  -8   7   79.95    8.98
   8  -8  10   18.30    2.58
  -1   8 -12   25.34    2.72
  -7  -1 -12   19.40    2.03
  -1   8 -12   26.58    2.60
  -1   8  -9   30.22    3.61
  -7  -1  -9   35.09    3.73
  -1   8  -9   29.17    3.50
   8  -7  -6  352.22   16.13
  -7  -1  -6  309.08   14.12
  -1   8  -6  342.65   14.61
   8  -7  -6  312.95   15.83
  -7  -1  -3  244.00    9.11
   8  -7  -3  248.10   10.27
   8  -7  -3  248.30   11.42
  -7  -1  -3  249.31    9.12
  -1   8  -3  245.72    8.60
  -1   8  -3  247.45    9.22
   8  -7   0  409.55   12.12
  -7  -1   0  427.88   11.82
   8  -7   0  411.22    9.19
   8  -7   0  417.43   11.25
  -1   8   0  438.81   12.54
   8  -7   0  412.00   11.90
   8  -7   0  401.23   10.31
  -1   8   3  758.09   19.15
  -7  -1   3  709.29   11.74
   8  -7   3  691.76   18.57
   8  -7   3  751.31   17.69
   8  -7   3  727.79   18.52
   8  -7   3  726.22   18.72
  -1   8   6   28.44    4.93
  -1   8   6   22.72    4.93
   8  -7   6   38.39    5.88
   8  -7   6   25.51    5.06
   8  -7   6   26.00    5.05
   8  -7   6   32.04    4.96
  -2   8 -13  172.21    4.71
  -2   8 -10   59.30    4.53
  -2   8 -10   59.66    4.55
   8  -6 -10   57.64    4.24
  -6  -2 -10   56.41    4.17
  -6  -2  -7   12.17    2.13
  -2   8  -7   13.81    2.46
  -2   8  -7   20.80    4.55
   8  -6  -7   14.91    2.55
   8  -6  -7   17.61    2.81
  -6  -2  -7   15.56    3.80
  -2   8  -7    9.82    2.04
   8  -6  -7   20.84    4.78
  -2   8  -7   20.87    2.94
   8  -6  -7   21.70    5.40
  -6  -2  -4   56.80    5.00
  -2   8  -4   63.46    5.40
   8  -6  -4   62.59    5.95
  -2   8  -4   62.78    4.84
  -6  -2  -4   63.42    5.00
  -2   8  -4   67.87    4.69
   8  -6  -4   67.03    6.65
   8  -6  -1  409.10   10.11
   8  -6  -1  405.25   11.94
   8  -6  -1  378.96    6.07
   8  -6  -1  392.34   10.76
  -6  -2  -1  388.14    9.95
   8  -6  -1  379.18   10.57
   8  -6  -1  380.59    8.00
  -2   8  -1  398.40   11.09
  -6  -2   2   53.97    3.50
   8  -6   2   53.17    4.80
   8  -6   2   55.32    4.41
  -2   8   2   60.12    3.76
  -2   8   2   53.94    5.23
   8  -6   2   57.25    5.43
   8  -6   2   49.02    4.91
   8  -6   5  240.88   12.32
   8  -6   5  246.94   12.79
   8  -6   5  259.14   13.20
   8  -6   5  267.16   12.90
  -2   8   5  238.19   12.32
   8  -6   8  329.56   18.28
   8  -6   8  344.51   18.99
   8  -6   8  316.67   17.13
   8  -6  11   76.34    4.25
  -3   8 -11    0.51    1.62
   8  -5 -11   -0.06    1.66
  -3   8 -11    0.19    1.93
  -5  -3 -11    3.14    1.67
  -3   8  -8  167.21    7.27
  -3   8  -8  164.65   12.43
   8  -5  -8  170.21    7.64
  -5  -3  -8  158.72    6.70
  -3   8  -8  177.47    7.26
  -3   8  -8  171.01    6.90
   8  -5  -8  162.79    7.11
  -5  -3  -8  168.81   12.14
   8  -5  -8  167.51   12.89
   8  -5  -5    6.04    3.43
  -5  -3  -5    8.37    2.51
  -3   8  -5   14.80    3.42
   8  -5  -5    9.05    3.33
  -5  -3  -2  404.12   12.23
   8  -5  -2  421.41   10.01
   8  -5  -2  404.30   13.01
  -5  -3  -2  391.60    7.66
  -5  -3  -2  395.60    8.45
  -3   8  -2  412.11   10.45
  -3   8   1  120.79    5.77
   8  -5   1  111.08    4.75
  -5  -3   1  124.75    5.43
   8  -5   1  114.05    5.94
   8  -5   1  110.81    3.16
  -3   8   1  125.89    6.92
   8  -5   1  114.88    6.67
   8  -5   1  114.47    6.54
   8  -5   4  100.84    7.21
   8  -5   4  106.78    7.97
  -5  -3   4   99.86    6.04
  -3   8   4   90.63    7.24
   8  -5   4  102.82    8.25
   8  -5   4   96.30    7.42
   8  -5   7    4.77    2.83
   8  -5   7   -6.39    3.28
   8  -5   7   -0.80    2.13
   8  -5   7    3.96    2.90
  -3   8   7   -2.27    2.84
  -4   8 -12   60.36    3.84
   8  -4 -12   58.86    3.68
  -4   8 -12   52.65    3.10
   8  -4  -9    8.64    2.68
   8  -4  -9    6.87    2.27
  -4   8  -9    8.40    2.15
  -4   8  -9    5.08    2.21
  -4  -4  -6   89.09    7.54
  -4   8  -6   83.60    7.73
   8  -4  -6   74.10    7.81
   8  -4  -6   74.09    7.60
   8  -4  -3 1153.65   23.56
  -4  -4  -3 1187.34   21.77
  -4  -4  -3 1172.38   16.68
  -4   8   0 2421.14   26.48
  -4  -4   0 2349.29   24.68
   8  -4   0 2291.29   19.99
  -4   8   0 2406.66   26.55
   8  -4   0 2281.08   20.40
   8  -4   0 2443.99   25.73
   8  -4   0 2326.19   26.15
   8  -4   0 2295.96   24.35
  -4  -4   3  321.01    9.15
   8  -4   3  323.77   12.34
   8  -4   3  300.96   11.93
  -4   8   3  318.26    8.93
  -4  -4   3  313.61   10.30
   8  -4   3  317.51   11.86
  -4   8   3  300.95   11.81
   8  -4   3  310.11   10.74
  -4   8   6   38.55    5.62
   8  -4   6   27.68    5.03
  -4  -4   6   29.65    4.79
   8  -4   6   30.84    5.67
   8  -4   6   30.03    5.25
   8  -4   6   28.51    5.08
  -5   8 -13   -0.12    1.04
   8  -3 -10    3.13    2.31
  -5   8 -10    3.35    1.73
   8  -3 -10    5.57    2.23
  -5   8 -10    3.10    2.09
   8  -3  -7  141.36   11.02
  -5   8  -7  119.12    5.70
  -5   8  -7  111.28    9.87
   8  -3  -7  131.55    6.22
  -5   8  -7  117.98    5.58
   8  -3  -7  119.31    5.96
  -5   8  -7  128.67    5.92
  -3  -5  -7  128.37    6.52
   8  -3  -7  126.14   10.58
  -3  -5  -7  130.02   10.07
   8  -3  -4   24.85    3.99
   8  -3  -4   23.32    4.49
  -3  -5  -4   22.50    3.85
  -3  -5  -4   21.45    3.39
   8  -3  -1   -0.56    1.51
  -3  -5  -1    1.75    1.94
  -5   8  -1    0.80    1.70
  -5   8  -1    0.75    1.93
   8  -3  -1    0.41    1.61
   8  -3  -1    0.39    1.21
   8  -3  -1    0.10    0.51
  -3  -5   2 1148.04   19.03
   8  -3   2 1096.06   19.92
   8  -3   2 1151.41   21.86
  -5   8   2 1096.21   20.97
  -3  -5   2 1126.07   17.80
   8  -3   2 1157.07   21.06
  -5   8   2 1093.95   17.92
   8  -3   5  123.09    8.68
   8  -3   5  107.29    8.67
  -5   8   5  111.20    8.70
  -3  -5   5  122.78    8.07
   8  -3   5  130.96    9.40
   8  -3   5  119.65    8.95
  -3  -5   5  123.40    7.02
   8  -3   8   58.37    7.94
   8  -3   8   64.85    8.67
   8  -3   8   65.25    9.01
  -5   8   8   72.30    8.34
   8  -2 -11   29.54    3.36
   8  -2 -11   33.43    3.62
  -6   8 -11   42.05    3.75
  -6   8  -8  195.35    7.56
  -6   8  -8  196.70   14.19
   8  -2  -8  210.82    8.29
   8  -2  -8  195.87    8.03
  -2  -6  -8  185.44   12.99
  -6   8  -8  213.38    8.13
  -2  -6  -8  200.94    8.50
   8  -2  -8  229.16   14.98
  -6   8  -8  198.21    7.33
  -2  -6  -5  286.72   13.06
  -6   8  -5  291.51   13.44
  -2  -6  -5  283.66   11.49
   8  -2  -5  283.67   13.13
  -6   8  -2   81.78    6.15
  -6   8  -2   85.29    4.11
  -2  -6  -2   78.99    6.16
   8  -2  -2   78.36    5.31
   8  -2  -2   78.96    3.87
  -2  -6  -2   77.27    3.32
   8  -2   1  211.30    9.10
  -6   8   1  212.84    8.59
  -6   8   1  219.12    8.87
  -2  -6   1  217.26    8.58
  -2  -6   1  209.35    8.23
   8  -2   1  202.37    6.03
   8  -2   1  207.63    8.48
  -2  -6   4  229.45    9.51
   8  -2   4  219.09   11.73
   8  -2   4  229.74   11.30
  -2  -6   4  229.88   10.48
  -6   8   4  215.60   11.05
   8  -2   4  221.66   11.38
  -6   8   4  216.59    8.75
   8  -2   7   30.54    5.66
   8  -2   7   29.33    5.49
  -6   8   7   30.23    5.34
   8  -2   7   35.13    6.00
  -2  -6   7   36.98    5.74
   8  -2   7   30.22    5.89
   8  -1 -12   36.63    3.12
  -7   8 -12   43.56    3.31
  -7   8  -9  118.77    6.00
   8  -1  -9  106.03    6.22
  -7   8  -9  116.44    6.38
   8  -1  -9  113.40    6.46
  -1  -7  -6   48.68    5.67
  -7   8  -6   61.00    7.37
  -1  -7  -6   54.66    6.34
   8  -1  -6   64.83    7.11
   8  -1  -6   58.18    6.89
  -1  -7  -3   56.16    3.99
  -7   8  -3   62.51    5.66
  -1  -7  -3   55.72    5.89
   8  -1  -3   66.41    5.71
   8  -1   0  650.44   14.42
  -1  -7   0  669.64   16.71
  -1  -7   0  651.29   15.45
  -7   8   0  699.83   16.03
   8  -1   0  678.75   13.21
  -7   8   0  646.43   13.96
   8  -1   0  647.96   12.67
  -1  -7   0  657.31   15.44
  -1  -7   3   10.50    3.00
   8  -1   3   21.09    4.09
  -7   8   3   19.37    3.45
  -7   8   3   18.63    3.93
  -1  -7   3   13.51    3.12
   8  -1   3   17.79    2.35
   8  -1   3   17.36    3.81
  -1  -7   6   70.00    7.26
   8  -1   6   61.22    7.64
  -7   8   6   61.97    7.26
  -1  -7   6   66.88    6.60
   8  -1   6   71.31    7.93
   8  -1   6   59.13    7.35
   8   0 -10   22.73    3.27
   8   0 -10   19.56    3.16
  -8   8 -10   21.16    3.19
   8   0  -7   81.08    8.56
  -8   8  -7   87.92    9.30
   0  -8  -7   71.63    5.06
  -8   8  -7   77.60    4.75
   8   0  -7   77.29    5.02
   8   0  -7   77.04    4.93
   0  -8  -7   55.45    6.65
   0  -8  -7   82.20    5.05
  -8   8  -7   84.79    5.08
   0  -8  -4  266.76   10.20
  -8   8  -4  298.24   12.42
   0  -8  -4  290.20   13.37
   8   0  -4  293.90   12.65
  -8   8  -1 1037.68   20.63
   8   0  -1  912.94   11.83
   0  -8  -1  956.82   19.68
  -8   8  -1  980.17   15.58
   0  -8  -1  942.31   20.68
   8   0  -1  976.66   17.87
   8   0  -1  981.79   16.43
   8   0   2    5.72    2.73
   0  -8   2    4.47    2.77
   8   0   2    6.57    2.14
  -8   8   2    8.24    2.87
   0  -8   2    1.59    2.15
   8   0   2    2.65    2.79
   0  -8   5   15.25    3.60
  -8   8   5   10.15    2.76
  -8   8   5   18.70    4.52
   0  -8   5   14.96    3.38
   8   0   5   14.74    4.20
   8   0   5   12.63    3.97
  -8   8   8  283.40   17.27
   0  -8   8  263.86   15.72
   8   0   8  284.35   17.17
   8   0   8  258.09   17.18
   8   0   8  280.13   16.90
   8   0   8  286.09   18.12
   8   0  11   19.97    2.58
   8   1 -11   68.46    4.59
  -9   8 -11   76.13    4.71
   8   1 -11   70.61    4.63
   8   1  -8   -1.20    1.93
  -9   8  -8    1.93    2.04
  -9   8  -8   -3.66    1.91
   8   1  -8   -0.34    2.02
   1  -9  -8    1.29    2.04
   8   1  -5  506.14   18.16
   1  -9  -5  477.21   18.74
   1  -9  -2  342.85   13.63
  -9   8  -2  382.84   13.65
   8   1  -2  363.00    8.87
   8   1  -2  366.28   12.68
   1  -9  -2  358.14   13.28
  -9   8   1  200.48    9.53
   1  -9   1  202.68    9.44
   8   1   1  202.58    8.59
   1  -9   1  196.61    9.50
   1  -9   1  189.92    9.33
   8   1   1  207.05    8.94
   8   1   1  197.12    9.47
   1  -9   4  164.54    9.74
   8   1   4  150.97   10.13
   1  -9   4  154.72    9.77
   1  -9   4  160.91    7.99
  -9   8   4  167.40    9.51
   8   1   4  143.95   10.04
   8   1   7   87.67    9.68
   8   1   7   83.84    9.56
   1  -9   7   87.44    9.01
   8   1   7   82.80    9.41
   1  -9   7   80.34    8.44
  -9   8   7   67.88    8.88
   8   2 -12    0.82    1.25
 -10   8 -12   -0.07    1.30
 -10   8  -9    8.18    2.17
   8   2  -9    4.25    2.43
 -10   8  -9    3.46    2.19
   8   2  -9    5.79    2.30
   8   2  -6   61.60    4.48
 -10   8  -6   54.53    7.33
   2 -10  -6   57.03    4.40
   8   2  -6   57.45    7.19
   2 -10  -6   67.17    7.62
   2 -10  -6   61.62    4.31
   2 -10  -6   59.36    4.34
   2 -10  -3  470.84   17.39
 -10   8  -3  484.32   16.02
   8   2  -3  489.62   16.13
   2 -10   0  721.83   18.24
   2 -10   0  707.36   18.42
   8   2   0  692.07   14.12
 -10   8   0  723.23   18.37
   8   2   0  685.70   17.38
   2 -10   0  722.39   18.85
   8   2   0  730.67   17.23
 -10   8   3  472.39   16.15
   2 -10   3  468.28   16.59
   2 -10   3  483.22   14.74
   8   2   3  457.55   16.80
   2 -10   3  459.07   13.98
   8   2   3  447.37   16.15
   8   2   3  458.42   13.33
   2 -10   3  479.68   16.15
 -10   8   6   65.48    7.99
   8   2   6   46.72    7.09
   2 -10   6   55.34    7.02
   2 -10   6   57.11    7.26
   8   2   6   50.08    7.40
 -10   8   6   51.31    6.19
   2 -10   9    0.25    1.74
   2 -10  12   -0.62    1.24
   8   3 -10   32.19    3.46
 -11   8 -10   39.34    3.86
   8   3 -10   33.46    3.68
 -11   8 -10   41.31    3.43
   3 -11  -7   74.30    4.89
   3 -11  -7   81.16    5.51
 -11   8  -7   84.37    9.83
   3 -11  -7   60.02    8.06
   8   3  -7   84.58    8.88
 -11   8  -7   82.75    5.42
   8   3  -7   82.10    5.20
   8   3  -7   82.26    5.48
   3 -11  -7   74.91    5.25
 -11   8  -4  153.59    9.54
   8   3  -4  147.67    9.84
   3 -11  -4  131.35   10.46
   3 -11  -1  494.44   17.08
   8   3  -1  509.08   16.10
   3 -11  -1  510.63   16.36
 -11   8  -1  487.23   15.94
   8   3  -1  500.76   13.78
   8   3   2  364.51   13.15
   3 -11   2  357.45   13.18
   3 -11   2  342.43   14.12
 -11   8   2  333.93   13.77
   8   3   2  351.82   13.24
   8   3   2  354.92   14.48
   3 -11   2  361.38   14.66
   3 -11   5 1251.33   30.14
   8   3   5 1212.82   31.97
   3 -11   5 1173.31   30.16
 -11   8   5 1217.95   29.22
   8   3   5 1187.11   31.18
   8   3  11   90.85    4.54
   8   4 -11   11.58    2.16
 -12   8 -11   13.71    2.23
   8   4 -11   16.61    2.62
   4 -12  -8  292.39    9.83
 -12   8  -8  306.50    9.86
   8   4  -8  306.88    9.87
   8   4  -8  302.98   10.39
 -12   8  -8  308.76   10.34
   8   4  -5  139.26   10.40
   4 -12  -5  149.41    6.60
   4 -12  -5  152.31    6.73
   4 -12  -5  141.28   11.77
   4 -12  -2   37.33    5.28
   4 -12  -2   34.26    5.43
   8   4  -2   38.32    5.09
   8   4  -2   40.22    5.14
 -12   8  -2   47.69    5.64
   4 -12   1    0.35    2.79
   4 -12   1   -1.51    3.36
   8   4   1    1.69    2.31
   4 -12   1    5.19    2.48
   8   4   1   -5.98    2.74
   8   4   1    2.65    2.29
 -12   8   1    0.43    2.64
   4 -12   4   15.38    3.71
 -12   8   4    8.47    3.54
   8   4   4   11.39    4.03
   8   4   4   13.70    3.08
   4 -12   4    6.89    3.21
   4 -12   4    9.14    3.56
   8   4   4   16.07    3.98
   4 -12   7   10.66    4.17
   4 -12   7   10.87    2.21
   8   4   7   22.02    6.20
   4 -12   7   10.47    4.57
 -12   8   7   13.48    4.86
   8   4   7   18.67    5.29
   4 -12   7   16.95    2.62
   4 -12  10   13.29    2.24
   8   5 -12   40.04    2.40
 -13   8 -12   39.97    2.39
   8   5  -9  132.65    6.45
   8   5  -9  126.51    6.71
 -13   8  -9  131.49    6.80
 -13   8  -9  132.30    6.34
   5 -13  -6  448.98   11.79
   5 -13  -6  455.93   12.06
   8   5  -6  490.16   20.95
   8   5  -6  439.82   11.81
   5 -13  -6  429.38   12.04
 -13   8  -6  435.36   20.89
   5 -13  -6  403.89   20.84
   8   5  -6  441.44   11.13
   5 -13  -6  423.27   11.42
   5 -13  -3   87.82    8.69
 -13   8  -3  111.60    8.77
   8   5  -3   93.08    8.13
   5 -13   0  434.22   16.48
   8   5   0  449.94   16.62
   5 -13   0  450.59   16.76
   8   5   0  430.29   15.35
   5 -13   0  449.07   16.74
 -13   8   0  445.02   16.80
   8   5   3   20.91    4.52
   5 -13   3   14.96    3.64
 -13   8   3   13.56    3.86
   5 -13   3   18.72    4.31
   8   5   3   20.16    4.59
   8   5   3   16.73    3.70
   5 -13   3   17.93    4.59
   8   5   6   87.19    9.56
   5 -13   6   93.61    5.41
   8   5   6  110.73   10.97
   5 -13   6   89.12    9.41
   5 -13   6   88.80   10.10
   5 -13   6   89.72    5.44
 -13   8   6   95.21    9.77
   5 -13   6  100.73    5.50
   5 -13   9  106.69    5.67
 -14   8 -10    1.59    1.22
   8   6 -10    2.39    1.66
 -14   8 -10    2.88    1.92
   6 -14  -7   20.57    3.30
   8   6  -7   23.22    3.02
   8   6  -7   14.11    2.80
 -14   8  -7   20.08    3.27
   6 -14  -7   19.95    2.92
   6 -14  -4    6.87    2.13
   8   6  -4    8.19    3.39
   6 -14  -4    8.14    3.91
 -14   8  -4   17.61    3.81
   6 -14  -4    7.61    2.04
   6 -14  -4   11.94    2.30
   6 -14  -4    9.13    2.23
   6 -14  -4   10.62    2.11
   6 -14  -1    0.28    2.15
   8   6  -1   11.06    2.88
   8   6  -1    3.40    3.50
   6 -14  -1    9.08    3.63
 -14   8  -1    4.99    3.06
 -14   8   2  139.31   10.44
   6 -14   2  129.60   10.00
   8   6   2  128.84    9.28
   6 -14   2  133.03   10.02
   8   6   2  127.53    9.98
   8   6   2  119.47    9.02
   6 -14   2  111.73    8.24
   6 -14   5    7.11    3.30
   6 -14   5    8.43    2.25
   8   6   5   -2.61    3.06
   6 -14   5    7.77    2.33
   8   6   5    8.18    4.39
   6 -14   5    6.53    2.30
   6 -14   5    7.43    2.16
   6 -14   5    7.76    3.45
 -14   8   5   14.98    3.22
   6 -14   5    3.55    2.63
   6 -14   8   47.98    4.17
   6 -14   8   49.36    3.91
   6 -14   8   47.28    3.94
   6 -14  11    0.46    1.07
   8   6  11    1.36    1.28
   6 -14  11   -1.50    1.49
   8   7 -11   17.82    1.93
 -15   8 -11   19.70    2.13
   8   7  -8   51.98    4.44
 -15   8  -8   51.59    4.62
   7 -15  -8   46.04    4.28
 -15   8  -8   52.45    4.33
   8   7  -8   46.24    4.00
   8   7  -5   53.90    4.42
   7 -15  -5   55.68    4.53
   7 -15  -5   48.83    4.40
   8   7  -5   54.65    4.12
   8   7  -5   55.42    7.58
   7 -15  -5   57.86    4.52
   7 -15  -5   58.11    4.39
   7 -15  -5   55.31    8.49
   7 -15  -5   60.29    4.56
   7 -15  -2   88.85    8.37
   7 -15  -2   89.39    9.01
 -15   8  -2   74.50    7.70
   8   7  -2   66.89    7.77
   8   7   1   32.83    5.34
 -15   8   1   24.67    5.06
   7 -15   1   28.33    4.53
   7 -15   1   27.32    5.02
   7 -15   1   32.41    5.64
   8   7   1   35.36    5.91
   7 -15   4   46.87    7.22
   7 -15   4   58.55    4.45
   7 -15   4   60.13    4.21
   7 -15   4   60.18    4.67
   7 -15   4   57.39    4.30
   8   7   4   58.80    7.83
   7 -15   4   56.23    4.43
   7 -15   4   65.12    4.37
   8   7   4   59.73    7.51
   7 -15   4   65.79    7.38
   8   7   4   53.32    6.56
 -15   8   4   56.19    7.30
   7 -15   4   70.91    8.39
   7 -15   7  105.10    6.08
   7 -15   7  101.49    5.67
   7 -15   7   92.42    5.60
   8   7  10    7.78    1.75
   7 -15  10   10.42    2.25
   7 -15  10    8.84    1.81
   8   8  -9    0.42    1.54
 -16   8  -9   -1.01    1.65
 -16   8  -9    1.67    1.94
   8 -16  -6   29.82    3.73
   8   8  -6   28.23    3.10
   8 -16  -6   35.85    4.05
   8 -16  -6   30.65    3.64
   8 -16  -3    2.81    1.85
   8 -16  -3    4.11    1.79
   8 -16  -3   -1.28    1.58
   8 -16  -3    0.83    1.61
   8   8  -3    4.74    3.11
   8 -16  -3    0.87    1.90
   8 -16  -3   -1.60    1.81
   8 -16  -3    4.59    1.87
   8 -16  -3   -0.13    1.89
 -16   8  -3   14.91    3.70
   8 -16  -3    2.04    1.65
   8 -16  -3   -8.56    3.86
 -16   8   0  128.56   10.61
   8 -16   0  116.16    5.81
   8 -16   0  117.28    5.74
   8 -16   0  111.20    5.63
   8 -16   0  101.45    9.12
   8 -16   0  109.96    5.67
   8   8   0  102.68    9.32
   8 -16   0  105.63    9.41
   8 -16   0  115.12    9.89
   8   8   0  118.68    9.61
   8 -16   3   71.57    8.13
   8 -16   3   67.21    8.38
   8 -16   3   67.25    4.54
   8   8   3   67.43    7.75
   8 -16   3   70.08    4.81
   8   8   3   82.03    9.00
   8 -16   3   74.06    4.89
   8 -16   3   72.78    4.70
   8   8   3   64.04    8.56
   8 -16   3   69.77    4.87
   8 -16   3   71.86    4.73
 -16   8   3   55.64    7.85
   8 -16   6    7.98    2.11
   8 -16   6    6.26    2.40
   8 -16   6    8.86    2.35
   8 -16   6   11.41    2.67
   8 -16   9    1.64    2.11
   8 -16   9   -2.01    1.70
   8 -16   9   -0.08    1.52
   8 -16   9    0.68    1.66
 -17   8 -10    4.27    1.26
   8   9 -10    1.31    1.13
 -17   8 -10    4.36    1.50
   9 -17  -7   47.92    4.29
   8   9  -7   48.11    3.82
   9 -17  -4   33.01    3.82
   9 -17  -4   41.35    7.51
   9 -17  -4   38.60    3.95
   9 -17  -4   35.80    3.73
   9 -17  -4   34.60    3.80
   8   9  -4   45.87    6.68
   9 -17  -4   35.58    3.77
   9 -17  -1    2.82    1.93
   9 -17  -1    0.42    1.78
   9 -17  -1   -0.63    1.62
   9 -17  -1    6.31    2.15
   9 -17  -1   -4.37    2.28
   9 -17  -1   -1.99    2.15
 -17   8  -1    8.53    3.43
   9 -17  -1   12.85    3.95
   9 -17  -1    1.63    1.58
   8   9  -1   -3.44    2.91
   9 -17  -1    0.77    1.53
   9 -17  -1    1.62    1.79
   9 -17  -1    1.55    1.33
   9 -17   2   48.60    4.20
   8   9   2   38.79    6.91
   9 -17   2   35.97    6.39
   9 -17   2   45.93    4.04
 -17   8   2   56.60    7.73
   9 -17   2   43.96    3.89
   9 -17   2   45.21    3.90
   9 -17   2   43.07    4.02
   9 -17   2   52.66    7.34
   8   9   2   43.04    6.47
   9 -17   2   49.52    4.19
   9 -17   2   43.38    3.99
   9 -17   5   26.24    3.58
   9 -17   5   28.53    3.57
   9 -17   5   32.90    3.67
   9 -17   5   37.81    4.01
   9 -17   5   28.98    3.29
   9 -17   5   31.04    3.40
   9 -17   8   12.27    2.33
   9 -17   8   11.21    2.29
   9 -17   8   15.94    2.89
   9 -17   8    9.35    2.64
   7   9 -11    2.97    1.07
 -16   7 -11   -0.90    1.17
   9 -16  -8    6.44    2.20
   7   9  -8    5.67    1.96
 -16   7  -8   10.58    2.72
   7   9  -5    1.39    1.52
   7   9  -5   -1.62    2.83
   9 -16  -5    6.08    2.22
   9 -16  -5    2.09    2.03
   9 -16  -5    5.23    2.19
   9 -16  -5    0.60    1.85
   9 -16  -5    4.58    2.30
   9 -16  -2   15.62    2.36
   9 -16  -2   14.20    2.37
   9 -16  -2   18.87    2.64
   9 -16  -2   16.67    2.66
   7   9  -2   12.98    3.78
   9 -16  -2   22.03    5.35
   9 -16  -2   17.96    2.66
   9 -16  -2   20.16    2.88
   9 -16  -2   19.18    2.69
 -16   7  -2   22.20    4.67
   9 -16  -2   16.71    2.74
 -16   7   1   17.62    4.77
   9 -16   1   22.88    2.99
   9 -16   1   29.27    3.18
   7   9   1   17.18    4.56
   9 -16   1   22.20    3.00
   9 -16   1   23.00    3.06
   9 -16   1   26.76    2.97
   9 -16   1   23.33    5.03
   9 -16   1   23.01    4.80
   9 -16   1   21.50    2.85
   7   9   1   25.11    5.01
   9 -16   4    0.89    1.84
   9 -16   4    6.44    2.32
   9 -16   4   -3.04    3.16
   7   9   4    1.47    2.43
 -16   7   4    5.58    3.29
   9 -16   4    3.25    2.20
   9 -16   4    0.57    1.71
   9 -16   4   -8.62    3.51
   7   9   4    7.11    3.36
   9 -16   4    6.70    2.29
   9 -16   4    3.88    2.12
   7   9   4    8.39    3.62
   9 -16   4    3.90    2.68
   9 -16   7   19.34    3.00
   9 -16   7   18.96    2.91
   9 -16   7   16.68    2.68
   9 -16   7   21.68    3.32
   9 -16  10    4.37    1.78
   9 -16  10    5.06    1.64
   7   9  10    4.81    1.48
   9 -16  10    4.74    1.43
   6   9  -9   65.75    4.49
 -15   6  -9   58.59    4.11
   6   9  -9   62.10    4.31
 -15   6  -9   60.73    4.62
   9 -15  -6   72.19    5.29
   6   9  -6   67.50    4.71
   6   9  -6   75.91    5.01
   9 -15  -6   70.83    5.22
   9 -15  -6   67.31    4.84
   9 -15  -3  251.51    8.50
   9 -15  -3  284.44    8.85
   6   9  -3  261.37   14.50
   9 -15  -3  243.33   15.17
   9 -15  -3  267.14    8.41
   9 -15  -3  263.04    8.74
   9 -15  -3  272.27    8.86
   6   9  -3  256.62   14.74
   9 -15  -3  257.88    8.54
   9 -15  -3  275.50    8.70
   9 -15   0  295.55   14.84
 -15   6   0  295.19   15.15
   9 -15   0  272.55   13.63
   6   9   0  274.79   14.68
   9 -15   0  308.14   14.84
   9 -15   3   51.75    7.01
   9 -15   3   53.00    4.17
   9 -15   3   55.51    7.12
   6   9   3   56.96    7.00
 -15   6   3   54.52    7.44
   9 -15   3   49.13    3.92
   9 -15   3   50.57    3.87
   6   9   3   47.34    7.16
   9 -15   3   48.33    4.08
   9 -15   3   50.25    3.96
   9 -15   3   51.55    4.07
   9 -15   3   48.27    6.64
   9 -15   6    1.14    1.82
   9 -15   6    5.15    2.42
   9 -15   6    2.23    1.64
   9 -15   6   -1.46    2.09
   9 -15   6    1.36    1.91
   9 -15   9   72.70    4.76
   9 -15   9   67.84    4.27
   9 -15   9   67.54    4.42
   5   9 -10    8.83    2.14
   5   9 -10   11.99    2.28
 -14   5 -10   12.00    2.31
   5   9  -7    5.32    2.26
   5   9  -7    3.94    2.20
   9 -14  -7    5.01    2.42
   9 -14  -7    4.28    2.07
   9 -14  -4    0.22    1.50
   9 -14  -4    3.35    1.87
   9 -14  -4    3.87    2.82
   5   9  -4   -1.84    1.79
   9 -14  -4   -0.28    1.77
   9 -14  -4    1.91    1.54
   9 -14  -4    3.50    2.05
   9 -14  -4   -1.00    1.63
   5   9  -4   -3.71    2.89
   9 -14  -1    4.89    2.57
   9 -14  -1    3.23    3.00
   5   9  -1    9.77    3.76
   9 -14  -1   -2.92    2.54
 -14   5  -1    6.08    2.61
 -14   5   2   11.24    3.65
   5   9   2    9.75    3.37
   9 -14   2    5.06    3.01
   9 -14   2    8.22    3.22
   9 -14   2   11.97    3.88
   9 -14   5   12.82    3.95
   9 -14   5    6.27    2.08
   5   9   5   13.52    5.02
   9 -14   5    7.47    1.99
   9 -14   5    8.53    2.03
   5   9   5    3.45    2.78
   9 -14   5   13.50    4.76
   9 -14   5    4.55    2.74
 -14   5   5    2.04    2.31
   9 -14   5    6.06    1.81
   9 -14   8    2.44    2.02
   9 -14   8    3.79    2.09
   9 -14   8    7.44    1.95
   9 -14  11    0.17    1.05
   9 -14  11    2.28    1.45
   9 -14  11    0.48    1.46
   4   9 -11    5.55    1.65
   4   9 -11    5.95    1.75
 -13   4 -11    5.87    1.69
   4   9  -8   34.80    3.80
   4   9  -8   34.76    3.78
 -13   4  -8   38.33    4.07
 -13   4  -5  137.89   10.78
   9 -13  -5  149.33    6.61
   9 -13  -5  144.51    6.77
   9 -13  -5  135.73    6.12
   4   9  -5  144.02    6.62
   4   9  -5  145.36   10.88
   9 -13  -5  128.79   11.75
   9 -13  -5  140.60    6.55
   9 -13  -5  147.64    6.77
   9 -13  -2  725.73   19.26
 -13   4  -2  695.32   19.77
   9 -13  -2  705.62   22.61
   4   9  -2  669.90   21.16
   9 -13   1  529.05   16.25
 -13   4   1  506.01   18.58
   9 -13   1  481.28   16.83
   9 -13   1  489.89   17.95
   9 -13   1  502.84   17.55
   4   9   1  502.61   17.94
   9 -13   4  307.68   15.61
 -13   4   4  316.79   16.54
   4   9   4  339.64   15.98
   9 -13   4  324.11   15.81
   9 -13   4  295.39   15.38
   9 -13   4  302.80   15.70
   9 -13   7  259.66    9.22
   9 -13   7  267.06    9.44
   9 -13   7  264.04    8.89
   9 -13  10   15.25    2.17
   9 -13  10   15.77    2.52
   9 -13  10   17.95    2.71
   3   9 -12    4.78    1.35
 -12   3 -12    1.95    1.02
   3   9  -9    2.94    1.95
 -12   3  -9    3.44    1.56
   3   9  -9    0.22    1.78
 -12   3  -9    4.87    2.37
   9 -12  -6  121.45   11.44
   3   9  -6  131.41    6.54
 -12   3  -6  122.60   10.61
   3   9  -6  143.79   10.91
   3   9  -6  132.21    6.50
   3   9  -6  134.36    6.10
   9 -12  -6  145.95    6.78
   9 -12  -6  123.53    6.11
   9 -12  -6  141.66    6.80
   9 -12  -3   60.62    7.07
   3   9  -3   58.78    6.29
   9 -12   0   53.50    5.92
   9 -12   0   41.38    5.15
   9 -12   0   50.93    5.43
   9 -12   0   44.55    5.18
   3   9   0   53.68    6.23
 -12   3   0   50.51    5.75
 -12   3   3   -2.49    2.57
   9 -12   3    2.88    2.27
   3   9   3    4.18    2.99
   9 -12   3    3.80    3.09
   9 -12   3    4.19    2.59
   9 -12   3    5.91    3.14
   9 -12   6    2.37    1.89
   3   9   6    7.72    3.55
   9 -12   6   -2.04    2.87
   9 -12   6   -3.30    3.21
   9 -12   6    0.92    1.56
   3   9   6   -0.78    1.96
 -12   3   6    3.97    2.85
   9 -12   6    5.10    2.88
   9 -12   6    5.41    3.78
   9 -12   9   12.08    2.39
   9 -12   9   11.42    2.45
   9 -12   9   11.33    2.52
   2   9 -10   35.72    3.55
 -11   2 -10   39.91    3.77
   2   9 -10   34.75    3.60
 -11   2  -7  139.44   11.70
   2   9  -7  146.66    6.78
   2   9  -7  166.69    7.52
   2   9  -7  152.60    6.66
   9 -11  -7  153.25    7.13
   9 -11  -7  156.96   13.05
   2   9  -4  260.90   12.72
   2   9  -4  274.04   12.76
   9 -11  -4  250.91   14.32
   9 -11  -1  523.97   16.78
 -11   2  -1  527.56   15.97
   9 -11  -1  524.25   13.90
   2   9  -1  549.63   17.01
   9 -11  -1  493.70   14.41
   9 -11   2  417.93   15.16
   9 -11   2  412.55   15.47
 -11   2   2  390.44   15.54
   9 -11   2  383.05   14.05
   9 -11   2  389.54   15.52
   2   9   2  407.72   15.44
   9 -11   5  281.85   14.79
 -11   2   5  311.06   16.50
   9 -11   5  323.24   15.51
   2   9   5  305.64   15.24
   9 -11   5  317.44   15.98
   9 -11   5  314.73   15.66
   9 -11   8  146.86    6.78
   9 -11  11   48.27    3.50
   1   9 -11    1.88    1.73
   1   9 -11    3.15    1.77
 -10   1 -11    1.97    1.54
   1   9  -8    4.29    2.08
   1   9  -8    4.11    2.12
 -10   1  -8    2.33    2.08
   1   9  -5  135.67    9.09
   9 -10  -5  133.97   10.74
 -10   1  -5  142.31    9.49
   9 -10  -2   26.15    4.50
 -10   1  -2   23.53    3.37
   1   9  -2   32.38    4.61
   9 -10   1  407.73   14.35
   1   9   1  398.62   14.32
 -10   1   1  400.45   14.32
   9 -10   1  397.43   13.31
   9 -10   1  413.31   12.78
   9 -10   1  406.18   11.88
   9 -10   1  390.00   14.22
 -10   1   4  295.47   14.84
   9 -10   4  314.72   14.45
   1   9   4  284.91   13.88
   9 -10   4  309.46   13.99
   9 -10   4  302.62   14.15
   9 -10   4  296.33   13.83
   1   9   7  120.51   11.80
   9 -10   7  122.91   11.52
   9 -10   7  124.58   11.26
 -10   1   7  109.00   10.88
   9 -10   7  113.03    5.68
   9 -10   7   95.83    9.56
   9 -10   7  112.31    5.69
   1   9   7  102.35   10.78
   9 -10  10   34.79    3.29
   9 -10  10   38.85    3.44
   0   9 -12   12.38    1.92
   0   9 -12   13.78    1.98
  -9   0 -12   10.85    1.55
   0   9  -9    0.86    1.91
   0   9  -9    5.29    2.16
  -9   0  -9    3.06    1.93
   0   9  -6  468.37   16.59
  -9   0  -6  467.22   17.94
   0   9  -6  512.89   12.01
   9  -9  -6  494.65   11.48
   9  -9  -6  452.24   20.11
   9  -9  -3  921.25   23.59
  -9   0  -3  881.81   17.89
   0   9  -3  914.62   20.31
   9  -9   0  564.10   14.15
   9  -9   0  527.55   12.32
   9  -9   0  542.28   14.43
  -9   0   0  563.92   15.46
   0   9   0  541.36   15.68
   9  -9   0  536.37   15.46
   9  -9   0  550.49   15.48
  -9   0   3  195.92   11.10
   9  -9   3  205.61   10.56
   9  -9   3  211.36   10.24
   0   9   3  207.97   11.32
   9  -9   3  192.77   10.59
   9  -9   3  206.97   10.93
   0   9   6  158.27   11.19
   9  -9   6  158.78   11.77
   9  -9   6  158.68   11.08
   9  -9   6  159.79   11.89
  -9   0   6  159.68   12.09
   0   9   6  160.21   11.63
   9  -9   6  166.98   12.19
   9  -9   9   -0.58    1.82
   9  -9  12   24.80    2.26
  -1   9 -10   69.00    4.82
  -8  -1 -10   65.00    4.38
  -1   9 -10   68.52    4.89
  -1   9  -7   85.50    5.38
   9  -8  -7   65.35    8.65
  -1   9  -7   86.56    5.02
  -8  -1  -7   78.10    4.88
  -1   9  -7   85.43    8.32
  -1   9  -7   77.70    4.80
  -8  -1  -7   81.72    8.34
  -1   9  -4  160.70    8.52
  -1   9  -4  156.62    7.77
  -8  -1  -4  157.16    8.66
   9  -8  -4  156.97   10.49
   9  -8  -4  155.15    9.43
  -1   9  -4  154.21    7.97
   9  -8  -1  202.75    6.21
   9  -8  -1  212.93    7.50
  -8  -1  -1  200.47    8.28
   9  -8  -1  187.81    8.67
  -1   9  -1  201.35    9.25
   9  -8  -1  199.19    9.02
   9  -8  -1  213.05    9.61
   9  -8   2  371.95   13.61
   9  -8   2  356.03   12.56
   9  -8   2  364.08   11.50
   9  -8   2  368.92   13.22
  -1   9   2  382.40   13.82
   9  -8   5  491.22   19.37
   9  -8   5  491.60   18.14
   9  -8   5  497.22   19.45
   9  -8   5  465.21   17.65
  -1   9   5  505.03   18.61
   9  -8   8    3.12    1.89
  -8  -1   8    4.35    2.89
   9  -8   8    1.71    3.42
  -1   9   8    2.25    2.59
   9  -8  11   75.68    4.06
  -2   9 -11   -0.22    1.69
  -2   9 -11    1.89    1.64
  -7  -2 -11    1.00    1.45
   9  -7  -8  176.10   13.40
   9  -7  -8  211.94    8.62
   9  -7  -8  197.23    7.55
  -2   9  -8  203.01    7.66
  -2   9  -8  212.79    7.94
  -7  -2  -8  196.72    7.63
  -2   9  -8  208.10    8.32
  -2   9  -8  179.45   12.87
  -2   9  -5  191.26   10.11
  -7  -2  -5  201.69   10.18
   9  -7  -5  194.91   12.08
  -2   9  -5  206.84    9.40
   9  -7  -5  195.45   11.48
   9  -7  -2   21.51    3.26
   9  -7  -2   22.54    3.05
  -2   9  -2   24.48    3.50
  -7  -2  -2   26.06    2.70
   9  -7  -2   15.18    3.32
  -7  -2   1  969.01   14.06
   9  -7   1  968.13   15.49
   9  -7   1  971.46   19.92
   9  -7   1 1017.54   20.54
   9  -7   1  934.78   17.39
   9  -7   1  960.06   15.41
  -2   9   1 1002.02   20.62
   9  -7   4   44.63    5.91
   9  -7   4   45.75    5.82
   9  -7   4   47.92    5.80
   9  -7   4   55.37    5.72
  -2   9   4   39.66    5.32
   9  -7   7    3.08    2.51
   9  -7   7   -0.07    3.63
  -2   9   7    6.16    2.74
   9  -7   7   -1.51    2.65
   9  -7   7    9.41    4.20
   9  -7  10  149.30    6.38
  -3   9 -12   33.99    2.59
  -3   9 -12   30.87    2.82
   9  -6  -9   50.34    4.28
   9  -6  -9   53.14    4.77
  -3   9  -9   55.95    4.49
  -3   9  -9   59.32    4.53
  -6  -3  -9   53.23    4.06
   9  -6  -6   26.28    5.44
  -3   9  -6   21.64    4.46
  -6  -3  -6   22.25    4.21
   9  -6  -6   22.92    4.85
  -6  -3  -3    0.30    1.90
   9  -6  -3    1.39    2.57
  -3   9  -3    0.54    1.52
  -6  -3  -3   -0.98    1.54
   9  -6  -3   -0.15    1.90
  -6  -3   0 1977.19   22.69
   9  -6   0 1989.94   24.64
   9  -6   0 1959.98   16.05
   9  -6   0 1958.93   21.47
  -3   9   0 2037.98   25.99
   9  -6   0 1988.18   26.84
   9  -6   0 1971.21   19.45
   9  -6   0 2010.41   25.84
  -3   9   0 1969.86   26.62
   9  -6   3   62.98    6.16
  -3   9   3   52.72    5.84
   9  -6   3   56.07    6.09
   9  -6   3   58.02    5.25
   9  -6   3   59.58    5.96
  -3   9   3   55.99    3.73
  -6  -3   3   53.26    4.10
  -3   9   6  122.18    9.91
   9  -6   6  132.58   10.55
   9  -6   6  124.46   10.40
   9  -6   6  123.94   10.33
   9  -6   6  137.88   10.36
   9  -5 -10   65.46    4.64
  -4   9 -10   69.60    4.84
  -4   9 -10   61.57    4.37
  -5  -4  -7   69.39    7.23
   9  -5  -7   66.42    4.67
  -4   9  -7   51.47    7.04
  -5  -4  -7   60.35    4.79
   9  -5  -7   58.33    4.19
  -4   9  -7   65.54    4.36
  -4   9  -7   73.09    4.63
   9  -5  -7   62.92    7.72
  -4   9  -7   64.85    4.51
   9  -5  -4    0.65    2.69
   9  -5  -4    1.46    2.22
  -5  -4  -4    2.97    2.51
  -5  -4  -4    2.32    1.77
  -4   9  -1  227.14    8.65
   9  -5  -1  221.52    7.73
   9  -5  -1  204.45    4.95
   9  -5  -1  222.45    9.29
  -4   9  -1  231.96    9.41
   9  -5  -1  227.84    8.49
   9  -5  -1  231.88    7.97
  -4   9   2  621.86   13.28
  -5  -4   2  606.45   13.37
   9  -5   2  626.65   15.67
  -4   9   2  634.68   16.80
   9  -5   2  604.57   13.26
   9  -5   2  642.31   16.95
   9  -5   2  590.93   16.43
   9  -5   5    2.69    2.54
   9  -5   5   -0.88    2.50
   9  -5   5   -0.41    2.50
  -4   9   5   -1.46    2.78
   9  -5   5    0.36    2.92
  -5  -4   5   -0.98    2.41
   9  -5   8  179.91   14.14
   9  -5   8  169.48   13.86
   9  -5   8  166.39    7.07
   9  -5   8  210.16   14.39
   9  -5  11    2.03    1.37
  -5   9 -11   19.80    2.49
  -5   9 -11   22.80    2.91
   9  -4 -11   16.93    2.56
   9  -4  -8    0.53    1.73
   9  -4  -8   -0.50    1.74
  -5   9  -8   -5.54    3.29
  -5   9  -8    0.03    1.45
  -5   9  -8    1.63    1.79
   9  -4  -8    1.22    1.97
  -5   9  -8   -0.47    1.59
  -5   9  -5  433.48   16.19
   9  -4  -5  447.12   16.82
   9  -4  -5  406.13   16.90
  -4  -5  -5  406.72   15.17
  -4  -5  -5  424.84   13.93
   9  -4  -2   53.16    3.68
  -4  -5  -2   57.88    5.47
  -5   9  -2   54.10    3.98
   9  -4  -2   55.37    5.35
   9  -4  -2   55.34    4.84
  -5   9  -2   59.43    5.55
  -4  -5  -2   52.75    2.88
   9  -4   1   -0.30    1.64
   9  -4   1    0.35    0.81
  -4  -5   1   -0.04    1.79
   9  -4   1   -1.37    2.37
   9  -4   1   -1.46    2.40
   9  -4   1    0.18    1.24
  -5   9   1    1.25    2.36
  -5   9   1   -1.39    2.10
   9  -4   4   29.41    4.26
   9  -4   4   28.59    4.84
  -4  -5   4   26.14    3.91
   9  -4   4   32.54    5.08
  -4  -5   4   25.68    3.16
   9  -4   4   26.02    4.54
  -5   9   4   26.45    4.68
  -5   9   7   33.22    5.65
   9  -4   7   24.02    5.42
   9  -4   7   22.05    5.33
   9  -4   7   31.29    5.85
   9  -4   7   26.18    5.62
  -6   9 -12   -0.90    1.57
  -6   9  -9   76.18    4.71
   9  -3  -9   68.86    5.05
  -6   9  -9   81.70    4.94
  -6   9  -9   72.66    5.04
   9  -3  -9   73.26    5.30
  -3  -6  -6   45.03    5.58
   9  -3  -6   57.36    6.91
  -6   9  -6   50.74    6.65
  -3  -6  -3    0.49    2.34
   9  -3  -3    2.43    2.01
  -6   9  -3   -0.18    2.54
   9  -3   0  829.40   13.77
  -6   9   0  869.90   17.13
  -6   9   0  849.50   18.19
   9  -3   0  805.00   12.75
  -3  -6   0  807.20   16.88
   9  -3   0  811.20   14.94
   9  -3   0  861.83   17.38
   9  -3   3  503.06   16.19
   9  -3   3  494.33   15.39
  -6   9   3  480.12   13.00
   9  -3   3  467.03   16.20
  -3  -6   3  497.01   14.35
  -3  -6   3  486.10   13.12
   9  -3   3  450.36   13.19
  -6   9   3  491.93   16.07
   9  -3   6   43.42    6.74
  -6   9   6   53.18    6.77
  -3  -6   6   56.75    6.39
   9  -3   6   53.14    6.84
   9  -3   6   56.09    7.16
   9  -3   6   67.63    7.87
   9  -3  12   26.25    2.29
   9  -3  12   26.35    2.29
   9  -2 -10    0.91    2.03
   9  -2 -10    0.95    2.15
  -7   9 -10    4.57    2.24
  -2  -7  -7    5.28    1.96
  -7   9  -7    1.31    1.85
  -2  -7  -7    1.07    2.39
  -7   9  -7    3.31    1.78
   9  -2  -7    3.43    1.67
   9  -2  -7    3.64    1.91
  -7   9  -7    3.24    3.64
  -2  -7  -4   44.67    5.58
   9  -2  -4   45.52    5.39
   9  -2  -1   84.83    5.15
  -7   9  -1   78.79    6.33
  -2  -7  -1   78.24    6.03
  -2  -7  -1   79.40    6.50
   9  -2  -1   81.00    5.44
   9  -2  -1   76.53    3.93
  -7   9  -1   78.30    4.84
   9  -2   2  415.68    8.33
  -7   9   2  431.21   13.01
  -2  -7   2  423.87   12.63
  -2  -7   2  435.02   13.52
   9  -2   2  428.09   14.37
  -7   9   2  417.88   13.90
   9  -2   2  431.28   13.75
   9  -2   5   23.47    4.88
   9  -2   5   13.94    3.86
  -7   9   5   20.84    4.47
  -2  -7   5   20.17    4.00
  -2  -7   5   19.32    3.67
   9  -2   5   17.39    4.17
   9  -2   8   73.27    8.96
   9  -2   8   59.37    9.25
   9  -2   8   88.19   10.03
   9  -2   8   82.85    9.92
  -7   9   8   73.82    9.19
  -2  -7   8   75.86    8.86
   9  -1 -11  111.00    5.67
   9  -1 -11  111.56    5.71
  -8   9 -11  118.03    5.61
   9  -1  -8   89.72    5.57
  -8   9  -8   83.48    5.39
   9  -1  -8   80.88    5.56
  -8   9  -8   80.59    5.18
  -1  -8  -8   85.73    5.87
  -1  -8  -5   98.74    8.49
   9  -1  -5  106.20    8.70
  -8   9  -2    2.34    2.45
   9  -1  -2    2.68    1.65
   9  -1  -2    1.57    2.13
  -1  -8  -2    2.28    2.82
  -8   9   1  118.53    7.38
  -1  -8   1  112.29    7.17
  -1  -8   1  114.55    7.33
   9  -1   1  123.77    7.75
   9  -1   1  121.36    6.81
  -8   9   1  119.39    7.37
  -1  -8   4  186.18    9.75
  -8   9   4  179.69    9.25
  -8   9   4  165.19   10.49
  -1  -8   4  180.62   10.33
   9  -1   4  182.35   11.08
   9  -1   4  164.92   10.95
   9  -1   7  230.79   15.53
   9  -1   7  241.87   15.58
   9  -1   7  229.10   14.84
  -1  -8   7  230.30   14.27
   9  -1   7  232.99   15.72
  -8   9   7  227.30   15.00
  -9   9 -12   29.75    2.60
   9   0  -9    3.88    2.11
  -9   9  -9   -1.97    1.68
  -9   9  -9   -1.50    2.35
   9   0  -9    0.03    2.02
  -9   9  -6  171.23   12.44
   0  -9  -6  162.74    7.09
   9   0  -6  166.78    7.00
   9   0  -6  184.70   12.29
   0  -9  -6  166.89   11.91
  -9   9  -6  167.94    6.79
   0  -9  -6  168.86    7.12
   9   0  -3  206.09   10.38
  -9   9  -3  204.43   10.58
   0  -9  -3  186.17   10.88
  -9   9   0  560.54   16.09
   9   0   0  556.91   14.97
   0  -9   0  523.65   15.65
   9   0   0  531.01   12.36
   0  -9   0  555.86   15.75
   9   0   0  559.33   13.67
  -9   9   0  537.71   14.06
   0  -9   0  556.11   16.82
  -9   9   3  908.63   23.08
   9   0   3  908.35   23.25
  -9   9   3  888.00   21.08
   9   0   3  874.17   21.93
   0  -9   3  897.17   20.99
   0  -9   3  917.14   22.18
   9   0   3  866.04   16.53
  -9   9   6  468.13   20.51
   0  -9   6  531.76   19.13
   0  -9   6  484.60   19.66
   9   0   6  465.10   20.59
   9   0   6  456.15   20.59
   9   0   6  482.80   20.97
   9   1 -10  202.96    7.98
 -10   9 -10  206.95    7.40
 -10   9 -10  217.94    8.12
   9   1 -10  204.55    8.19
   1 -10  -7  180.44    7.97
   1 -10  -7  194.57    8.15
   9   1  -7  194.26   13.55
 -10   9  -7  205.34   14.65
   9   1  -7  191.87    7.56
 -10   9  -7  189.46    7.77
   9   1  -7  194.28    8.14
 -10   9  -7  188.75    7.77
   1 -10  -7  199.57    7.82
   1 -10  -7  174.04   13.31
   1 -10  -4  343.85   15.96
 -10   9  -4  380.34   15.12
   9   1  -4  384.04   15.45
   9   1  -1 1343.08   21.68
   1 -10  -1 1236.76   25.03
   9   1  -1 1282.39   23.01
   1 -10  -1 1269.42   26.67
 -10   9  -1 1256.20   25.47
 -10   9  -1 1308.22   19.87
   9   1   2  415.34   15.45
   1 -10   2  418.86   14.73
   9   1   2  416.25   14.15
   1 -10   2  394.54   14.20
   9   1   2  402.72   12.81
   1 -10   2  374.34   14.61
 -10   9   2  407.03   14.70
   1 -10   5 1366.11   30.26
 -10   9   5 1396.61   33.63
 -10   9   5 1356.26   28.97
   1 -10   5 1335.05   31.76
   9   1   5 1366.06   33.77
   9   1   5 1398.66   33.53
   9   1  11  115.63    5.35
   9   2 -11   23.41    3.06
   9   2 -11   18.00    2.52
 -11   9 -11   21.25    2.64
 -11   9  -8  281.24    9.76
   9   2  -8  275.85    9.29
   9   2  -8  263.51    9.77
   2 -11  -8  267.05    9.77
 -11   9  -8  282.31    9.55
   2 -11  -5  320.32   16.83
   9   2  -5  365.10   16.56
 -11   9  -5  368.39   15.81
 -11   9  -2    5.60    2.78
   2 -11  -2    8.01    3.22
   2 -11  -2    3.91    2.96
   9   2  -2   10.03    2.97
   2 -11   1  324.78   13.28
 -11   9   1  302.79   13.07
   2 -11   1  315.56   13.40
   2 -11   1  312.70   13.24
   9   2   1  299.37   11.31
   9   2   1  307.79   12.92
   9   2   1  318.30   12.30
   2 -11   4   36.10    5.36
   9   2   4   39.91    5.91
 -11   9   4   36.98    5.39
   2 -11   4   31.69    5.34
   9   2   4   38.58    5.67
   2 -11   7    3.26    1.91
   9   2   7   -1.78    3.72
   9   2   7   -3.54    3.74
   2 -11   7    5.08    3.31
 -11   9   7    2.49    2.85
   9   2   7   -1.68    3.11
 -12   9 -12   47.09    2.71
   9   3  -9   25.97    3.26
 -12   9  -9   21.66    2.94
   9   3  -9   18.22    3.22
 -12   9  -9   26.74    3.46
   3 -12  -6  830.22   16.06
   9   3  -6  823.98   16.01
   3 -12  -6  836.17   16.19
 -12   9  -6  810.20   28.26
   3 -12  -6  813.42   28.84
   9   3  -6  820.88   14.75
   3 -12  -6  792.51   14.90
   3 -12  -6  816.58   15.83
   9   3  -6  862.22   27.57
   3 -12  -3   66.88    7.82
   9   3  -3   63.55    6.61
 -12   9  -3   72.47    7.18
   3 -12   0  520.45   17.50
   3 -12   0  516.26   17.40
   3 -12   0  515.22   17.85
   9   3   0  532.27   17.03
   9   3   0  510.19   15.97
 -12   9   0  522.55   17.47
   9   3   3   13.76    3.43
   9   3   3   11.25    3.63
   9   3   3   11.12    2.85
   3 -12   3   13.46    3.75
   3 -12   3    8.02    2.70
 -12   9   3   16.33    4.03
   3 -12   3   10.52    3.68
   9   3   6  453.38   21.31
 -12   9   6  518.45   23.35
 -12   9   6  466.86   19.40
   3 -12   6  490.06   11.26
   3 -12   6  464.89   20.29
   3 -12   6  475.61   21.28
   3 -12   6  480.68   11.63
   9   3   6  475.12   22.24
   3 -12   9   75.99    4.74
 -13   9 -10    8.06    1.96
   9   4 -10    8.35    2.62
 -13   9 -10    8.09    2.12
   9   4 -10    8.28    2.04
 -13   9  -7   87.95    5.54
   4 -13  -7   78.67    5.65
   9   4  -7   81.02    5.64
 -13   9  -7   85.27    5.59
   9   4  -7   90.87    5.37
   4 -13  -7   86.16    5.23
   4 -13  -7   90.36    5.75
 -13   9  -4   14.39    3.60
   4 -13  -4   10.07    4.15
   9   4  -4    7.99    3.14
   9   4  -1  133.30    9.58
   4 -13  -1  141.47    9.73
   9   4  -1  138.61    8.14
   4 -13  -1  134.54    9.99
 -13   9  -1  141.48    9.78
   9   4   2  191.11   10.73
   9   4   2  187.79   11.75
   4 -13   2  174.60   11.09
   4 -13   2  184.83   11.63
   4 -13   2  175.95   10.25
 -13   9   2  199.43   11.89
   9   4   2  183.25   10.52
   4 -13   5   -4.01    3.51
   9   4   5    2.98    2.64
   4 -13   5    2.04    1.72
   4 -13   5    5.42    2.14
   9   4   5    3.73    3.47
   4 -13   5   -1.64    3.03
   4 -13   5   -0.27    1.61
   4 -13   8   49.64    4.10
   9   4  11    6.77    1.61
   9   4  11    5.65    1.66
   4 -13  11    7.56    1.79
   9   5 -11   45.91    3.01
 -14   9 -11   44.32    3.06
   5 -14  -8   24.02    3.16
   9   5  -8   24.74    3.20
   9   5  -8   19.45    3.29
 -14   9  -8   23.47    3.21
 -14   9  -8   30.10    3.66
   5 -14  -5   88.84    5.36
   5 -14  -5   91.85    5.62
   5 -14  -5   78.22    5.17
   9   5  -5   79.03    5.08
   5 -14  -5   83.99    5.27
   5 -14  -5   76.32    9.40
   5 -14  -5   83.33    5.27
   9   5  -5  101.33    9.42
   5 -14  -5   86.42    5.05
   5 -14  -2   -5.85    3.23
   5 -14  -2   -5.42    2.71
 -14   9  -2   -2.71    2.53
   9   5  -2   -0.56    1.75
 -14   9   1  195.66   12.35
   5 -14   1  194.20   11.95
   9   5   1  189.08   11.67
   5 -14   1  198.65   11.48
   5 -14   1  202.19   12.22
   9   5   1  196.82   10.31
   9   5   1  199.92   11.47
   9   5   4  172.61   12.74
   5 -14   4  171.65    6.92
   5 -14   4  157.71    6.47
   5 -14   4  178.69   12.46
   5 -14   4  167.86   12.39
   5 -14   4  175.21    7.03
 -14   9   4  160.99   11.85
   5 -14   4  168.06    7.21
   9   5   4  169.20   12.20
   5 -14   7  140.74    6.91
   5 -14   7  128.40    6.14
   5 -14   7  152.57    6.69
   5 -14  10  109.35    5.54
   5 -14  10  104.82    4.72
 -15   9  -9    1.54    1.80
   9   6  -9    2.98    1.64
 -15   9  -9    4.40    2.06
   6 -15  -6   32.07    3.88
   6 -15  -6   35.02    3.73
   9   6  -6   36.28    4.08
   9   6  -6   30.62    3.23
   6 -15  -6   41.54    4.20
   6 -15  -6   39.79    3.99
 -15   9  -3   -7.57    3.19
   6 -15  -3   -0.14    1.78
   6 -15  -3    0.96    1.58
   6 -15  -3    2.53    1.83
   6 -15  -3    3.48    1.72
   6 -15  -3   -1.56    1.97
   9   6  -3   -8.10    3.06
   6 -15  -3    0.90    1.64
   6 -15  -3   -0.26    1.69
   6 -15  -3   -1.26    1.80
   9   6   0    7.14    2.65
   6 -15   0    2.97    2.35
   6 -15   0    5.71    3.34
 -15   9   0    3.07    2.90
   9   6   0   -1.97    2.63
   6 -15   0    5.23    2.90
   6 -15   3   21.41    2.99
 -15   9   3   15.99    3.97
   6 -15   3   22.86    2.94
   9   6   3   14.77    4.19
   6 -15   3   19.84    2.76
   9   6   3   29.98    5.14
   6 -15   3   17.51    4.87
   9   6   3   19.35    4.65
   6 -15   3   14.14    4.13
   6 -15   3   18.11    2.70
   6 -15   3   20.12    2.89
   6 -15   6   -1.12    2.19
   6 -15   6   -0.18    1.98
   6 -15   6   -0.82    1.92
   6 -15   9   40.48    3.55
   6 -15   9   39.60    3.99
   9   7 -10   25.37    2.41
 -16   9 -10   31.66    2.67
 -16   9 -10   26.36    2.70
   7 -16  -7   30.23    3.67
   9   7  -7   27.64    3.17
 -16   9  -7   32.57    3.66
   7 -16  -4    1.02    1.92
   7 -16  -4    5.10    2.08
   7 -16  -4    4.26    2.07
   7 -16  -4    8.30    2.05
   7 -16  -4    6.26    2.09
   7 -16  -4    4.05    1.96
   9   7  -4   14.89    4.29
   7 -16  -4    1.79    1.94
   7 -16  -4   12.19    4.59
   9   7  -1   88.30    8.72
 -16   9  -1   85.27    8.79
   7 -16  -1   81.08    4.88
   7 -16  -1   79.09    8.14
   7 -16  -1   80.40    4.90
   7 -16  -1   77.82    4.89
   7 -16  -1   77.48    4.72
   7 -16  -1   73.65    8.14
   7 -16  -1   75.89    4.77
   7 -16  -1   78.24    4.97
   7 -16   2   10.06    3.75
   7 -16   2   16.69    2.66
   7 -16   2   13.07    2.32
   9   7   2   13.94    3.44
   9   7   2    8.64    3.32
   9   7   2    5.60    2.99
   7 -16   2    8.31    3.77
   7 -16   2   13.63    2.28
   7 -16   2   17.19    2.57
   7 -16   2   16.60    2.71
 -16   9   2   17.41    5.00
   7 -16   2   13.99    2.70
   7 -16   5   49.08    4.39
   7 -16   5   47.18    4.20
   7 -16   5   49.97    4.16
   7 -16   5   44.65    4.38
 -16   9   5   35.99    6.68
   7 -16   5   44.20    3.72
   7 -16   8    8.94    2.13
   7 -16   8    8.33    2.54
   7 -16   8    3.92    2.03
   7 -16  11    1.60    1.09
   9   7  11    1.11    1.00
   9   7  11   -0.93    1.08
 -17   9  -8    4.37    2.27
 -17   9  -8    3.67    1.84
   9   8  -8    4.39    1.63
   8 -17  -5   24.04    3.32
   8 -17  -5   20.40    3.24
   8 -17  -5   22.07    3.30
   8 -17  -5   20.05    3.05
   8 -17  -5   20.29    2.89
   8 -17  -2  115.69    5.91
   8 -17  -2  124.53    6.26
   8 -17  -2  123.85    6.33
   8 -17  -2  135.68   11.96
 -17   9  -2  112.62   10.11
   9   8  -2  113.96   10.40
   8 -17  -2  124.73    6.33
   8 -17  -2  121.85    5.97
   8 -17  -2  114.84    5.79
   9   8  -2  122.47   10.40
   8 -17  -2  122.12    6.08
   8 -17  -2  119.56    6.19
   8 -17  -2  118.18    6.22
   8 -17   1    7.62    2.02
   8 -17   1    5.99    2.07
   8 -17   1    8.14    2.50
   9   8   1   11.51    3.94
   8 -17   1    6.38    2.14
   9   8   1    7.61    3.30
 -17   9   1    0.43    3.19
   8 -17   1    6.99    3.88
   8 -17   1   11.67    3.60
   8 -17   1    2.09    2.06
   8 -17   1    7.25    2.22
   8 -17   1    7.53    2.46
   8 -17   4    1.04    1.76
   9   8   4  -10.04    3.30
   9   8   4    5.41    3.44
   8 -17   4   -7.84    4.32
   8 -17   4    1.67    1.59
   8 -17   4   -0.96    3.18
   8 -17   4   -1.65    2.05
   8 -17   4    2.55    2.14
 -17   9   4  -13.59    4.51
   8 -17   4    1.82    2.05
   8 -17   4   -1.55    2.24
   8 -17   7   22.70    3.46
   8 -17   7   22.82    3.16
   8 -17   7   31.53    3.36
   8 -17   7   27.39    3.27
   9   8  10   23.42    2.53
   8 -17  10   28.26    2.69
   9   8  10   23.76    2.19
   8 -17  10   24.62    2.21
 -18   9  -9   -0.81    1.36
   9   9  -9    0.01    1.16
 -18   9  -9    1.87    1.63
   9 -18  -6    0.29    2.01
   9 -18  -6    2.70    2.00
   9   9  -6   -3.17    1.61
   9 -18  -6    2.12    1.84
   9 -18  -3   -0.85    1.74
   9 -18  -3   -0.98    1.58
   9 -18  -3    1.16    2.26
   9 -18  -3    2.48    1.80
   9 -18  -3    0.61    1.91
   9 -18  -3    1.23    1.88
   9 -18  -3   -1.13    1.95
   9 -18  -3    0.07    1.90
   9   9   0   51.38    7.52
 -18   9   0   45.79    7.12
   9 -18   0   42.45    3.94
   9 -18   0   39.21    6.63
   9 -18   0   42.75    3.85
   9 -18   0   42.60    4.02
   9 -18   0   37.23    3.67
   9 -18   0   41.02    3.96
   9 -18   0   42.26    3.85
   9 -18   0   41.30    3.96
   9 -18   0   51.45    7.34
   9 -18   0   39.37    3.85
   9 -18   3   70.06    4.84
   9 -18   3   73.86    5.20
   9 -18   3   66.06    4.87
   9 -18   3   72.29    4.86
   9   9   3   62.52    8.63
   9 -18   3   68.32    4.89
   9   9   3   54.36    7.70
   9 -18   3   67.76    5.06
   9 -18   6   23.84    3.13
   9 -18   6   23.10    3.18
   9 -18   6   22.51    3.36
   9 -18   6   26.81    3.61
   9 -18   6   25.49    3.00
   9 -18   9    1.75    1.66
   9   9   9    1.22    1.55
   9 -18   9    4.66    1.51
   9 -18   9    1.77    1.22
   9 -18   9    2.76    1.69
 -19   9 -10   63.34    2.80
  10 -19  -7   56.49    4.32
   9  10  -7   57.83    3.71
 -19   9  -7   58.60    4.44
  10 -19  -4   63.03    5.04
  10 -19  -4   60.89    4.89
  10 -19  -4   63.46    4.90
  10 -19  -4   60.29    4.84
  10 -19  -1   57.62    4.76
  10 -19  -1   47.50    3.89
  10 -19  -1   52.94    4.31
  10 -19  -1   56.88    4.76
  10 -19  -1   56.04    4.53
 -19   9  -1   54.21    7.78
  10 -19  -1   53.67    4.61
  10 -19  -1   52.96    4.38
  10 -19  -1   49.77    4.34
  10 -19  -1   56.43    4.35
  10 -19   2    0.87    2.04
  10 -19   2   -0.11    1.46
  10 -19   2   -0.20    2.21
  10 -19   2   -1.40    2.12
  10 -19   2    1.49    2.22
  10 -19   2    0.87    2.06
  10 -19   2   -0.07    1.79
  10 -19   5   20.71    2.99
  10 -19   5   15.46    3.00
  10 -19   5   18.96    3.11
  10 -19   5   17.64    3.19
  10 -19   5   11.19    2.17
  10 -19   5   17.59    3.12
  10 -19   8    3.98    1.56
  10 -19   8    5.36    1.71
  10 -19   8    5.54    1.96
  10 -19   8    3.63    1.92
 -18   8  -8    1.72    1.74
   8  10  -8   -0.16    1.53
 -18   8  -8    3.67    2.08
  10 -18  -5   12.09    2.66
   8  10  -5   16.97    2.57
  10 -18  -5   14.86    2.69
  10 -18  -5   12.04    2.89
  10 -18  -5   13.96    2.94
  10 -18  -2   40.45    4.08
  10 -18  -2   38.55    3.80
  10 -18  -2   43.95    6.99
  10 -18  -2   39.48    3.64
   8  10  -2   52.48    7.65
  10 -18  -2   40.36    3.91
  10 -18  -2   43.74    4.17
   8  10  -2   27.72    5.23
 -18   8  -2   34.81    5.93
  10 -18  -2   42.20    3.65
  10 -18  -2   47.26    4.36
  10 -18  -2   39.48    4.04
  10 -18   1  121.46    6.31
  10 -18   1  119.82    5.82
  10 -18   1  118.01    6.34
  10 -18   1  115.35    6.17
   8  10   1  104.50   10.09
  10 -18   1  116.03    6.02
  10 -18   1  111.09   10.22
  10 -18   1  123.38    6.22
  10 -18   1  119.20    6.25
  10 -18   1  133.08   11.08
 -18   8   1  125.14   11.51
  10 -18   1  121.63    6.23
   8  10   1  106.13   10.27
  10 -18   4   23.25    3.46
  10 -18   4   26.39    3.41
  10 -18   4   21.90    3.25
  10 -18   4   23.60    3.50
  10 -18   4   21.40    3.07
  10 -18   4   23.25    3.20
  10 -18   7   31.69    3.64
  10 -18   7   37.22    3.81
  10 -18   7   32.29    3.06
  10 -18   7   33.65    3.44
  10 -18   7   32.25    3.68
  10 -18  10   71.57    3.23
   8  10  10   65.92    3.51
  10 -18  10   70.85    3.48
 -17   7  -9   23.99    2.63
   7  10  -9   28.40    2.77
 -17   7  -9   29.40    3.15
  10 -17  -6  196.47    8.19
   7  10  -6  201.06    7.73
  10 -17  -6  219.25    8.85
  10 -17  -6  205.25    8.04
  10 -17  -3   60.50    4.56
  10 -17  -3   55.88    4.50
  10 -17  -3   57.35    4.36
   7  10  -3   58.31    7.45
  10 -17  -3   57.66    4.63
  10 -17  -3   56.07    4.58
  10 -17  -3   54.23    4.54
  10 -17  -3   60.88    4.63
  10 -17   0   41.44    3.74
  10 -17   0   37.83    3.70
   7  10   0   41.74    6.35
  10 -17   0   36.97    3.64
  10 -17   0   42.74    6.14
  10 -17   0   33.66    3.38
   7  10   0   23.78    5.23
  10 -17   0   35.06    3.60
 -17   7   0   36.85    5.94
  10 -17   0   39.92    3.72
  10 -17   0   32.99    3.44
  10 -17   0   31.64    3.38
  10 -17   0   34.19    5.59
  10 -17   3   -0.69    1.83
   7  10   3   10.94    3.26
   7  10   3    0.65    2.47
  10 -17   3    6.27    3.75
   7  10   3    0.03    3.00
  10 -17   3   -1.19    2.16
  10 -17   3   -0.13    1.73
  10 -17   3   -1.94    2.11
 -17   7   3    3.67    3.40
  10 -17   3   -4.08    2.04
  10 -17   3   -1.65    1.73
  10 -17   3    1.83    1.91
  10 -17   6    5.50    2.20
  10 -17   6    4.43    2.32
  10 -17   6    7.86    2.70
  10 -17   6    5.04    1.91
  10 -17   6    4.80    2.40
  10 -17   6    8.97    2.29
  10 -17   9   21.11    2.40
  10 -17   9   24.81    2.59
  10 -17   9   20.22    2.65
  10 -17   9   24.56    2.99
 -16   6 -10    3.73    1.22
   6  10 -10   -1.01    1.24
 -16   6 -10    2.57    1.59
  10 -16  -7    3.33    1.98
   6  10  -7   -1.68    1.82
  10 -16  -7    0.40    2.29
  10 -16  -4    2.49    1.78
  10 -16  -4    8.11    2.20
  10 -16  -4    6.54    2.15
   6  10  -4    8.29    2.25
  10 -16  -4    5.84    2.12
  10 -16  -4    5.58    2.02
   6  10  -4    6.82    3.31
  10 -16  -4   -3.28    3.13
  10 -16  -4    4.69    2.19
  10 -16  -4    5.83    1.85
  10 -16  -1   75.49    4.78
  10 -16  -1   72.37    4.65
  10 -16  -1   70.87    7.61
  10 -16  -1   72.97    7.61
 -16   6  -1   69.52    7.72
  10 -16  -1   69.17    4.64
   6  10  -1   59.22    7.17
  10 -16  -1   71.93    4.51
  10 -16  -1   74.57    4.71
  10 -16  -1   67.68    7.57
  10 -16  -1   71.25    4.65
  10 -16   2   81.60    5.02
   6  10   2   85.28    9.19
  10 -16   2   73.41    4.79
  10 -16   2   78.46    4.66
  10 -16   2   75.68    8.44
 -16   6   2   81.47    8.96
  10 -16   2   74.76    4.78
  10 -16   2   84.26    5.08
  10 -16   2   74.92    4.46
  10 -16   2   64.09    7.60
   6  10   2   87.16    8.90
  10 -16   2   75.17    4.76
  10 -16   2   75.88    4.94
  10 -16   5   34.97    3.59
  10 -16   5   38.18    3.77
  10 -16   5   37.23    3.93
  10 -16   5   34.84    3.84
  10 -16   5   27.28    5.86
  10 -16   5   39.77    4.06
  10 -16   8    2.85    1.57
  10 -16   8    6.58    2.20
  10 -16   8    7.47    2.26
  10 -16   8    5.66    2.23
  10 -16  11    3.43    1.32
   6  10  11    3.40    1.20
   5  10 -11   63.72    3.30
 -15   5 -11   62.56    3.13
 -15   5  -8    4.87    2.38
   5  10  -8    2.37    2.00
   5  10  -8    1.37    1.79
  10 -15  -5   66.89    4.80
   5  10  -5   67.12    4.68
  10 -15  -5   58.21    8.51
  10 -15  -5   70.46    5.10
  10 -15  -5   65.26    4.89
 -15   5  -5   74.69    8.21
  10 -15  -5   64.46    4.56
   5  10  -5   68.28    7.73
 -15   5  -2  232.83   12.95
   5  10  -2  208.26   12.92
  10 -15  -2  208.74   13.57
  10 -15   1  185.10   11.43
 -15   5   1  172.88   12.00
  10 -15   1  187.50   11.93
   5  10   1  182.82   12.24
   5  10   4  112.65   11.04
  10 -15   4  121.48   11.00
  10 -15   4  113.21   10.19
  10 -15   4  123.76    6.28
  10 -15   4  109.98    5.78
  10 -15   4  118.48    6.08
  10 -15   4  120.47    5.99
   5  10   4  135.81   10.85
 -15   5   4  119.32   11.02
  10 -15   4  120.14    6.20
  10 -15   4  125.11   10.83
  10 -15   7  125.91    6.70
  10 -15   7  125.63    6.22
  10 -15   7  123.93    6.63
  10 -15  10   29.08    2.59
  10 -15  10   29.51    2.78
  10 -15  10   29.34    2.81
 -14   4  -9    8.37    1.87
   4  10  -9    1.48    1.67
 -14   4  -9    2.35    2.06
   4  10  -9    6.39    2.31
  10 -14  -6   58.80    4.54
  10 -14  -6   63.13    5.01
 -14   4  -6   66.73    8.15
  10 -14  -6   63.05    5.12
   4  10  -6   58.41    7.58
   4  10  -6   56.43    4.58
   4  10  -3  183.69   11.84
  10 -14  -3  167.15   12.16
 -14   4   0   -3.75    3.26
  10 -14   0   -0.01    1.97
  10 -14   0   -3.91    2.52
  10 -14   0   -0.23    1.51
  10 -14   3    2.26    2.81
 -14   4   3    4.70    3.14
  10 -14   3    3.48    2.90
   4  10   3    2.68    2.67
  10 -14   3   11.95    3.62
  10 -14   6   46.44    7.20
 -14   4   6   35.12    6.66
   4  10   6   39.82    7.25
  10 -14   6   36.72    6.69
   4  10   6   33.32    7.11
  10 -14   6   35.36    3.89
  10 -14   6   36.74    3.80
  10 -14   6   35.43    3.56
  10 -14   6   37.76    6.96
  10 -14   6   35.81    3.67
  10 -14   9    2.02    2.00
  10 -14   9    3.59    1.66
  10 -14   9    2.54    1.69
   3  10 -10   75.97    4.79
 -13   3 -10   82.76    4.76
   3  10 -10   77.63    4.45
  10 -13  -7  424.91   11.20
   3  10  -7  401.93   11.55
   3  10  -7  421.80   10.98
  10 -13  -7  425.06   11.94
  10 -13  -4  232.70   14.81
   3  10  -4  209.91   12.49
  10 -13  -4  205.13    7.62
  10 -13  -4  234.72    8.20
  10 -13  -4  212.14    7.71
   3  10  -4  189.81   11.90
  10 -13  -1  183.82    9.45
  10 -13  -1  192.15   11.35
  10 -13  -1  175.03    9.86
   3  10  -1  177.93   10.89
 -13   3  -1  166.99   10.19
  10 -13   2   72.97    7.60
 -13   3   2   88.24    8.22
   3  10   2   92.32    8.42
  10 -13   2   90.49    7.76
  10 -13   2   84.99    7.85
  10 -13   2   77.47    7.70
   3  10   5  173.49   13.22
  10 -13   5  152.99    6.87
  10 -13   5  167.59   12.62
  10 -13   5  188.58   13.09
  10 -13   5  163.44    7.01
  10 -13   5  150.57    6.60
  10 -13   5  167.96    6.64
 -13   3   5  181.54   13.77
   3  10   5  160.97   11.47
  10 -13   5  164.18   12.09
  10 -13   5  151.40   11.73
  10 -13   8    3.81    1.90
  10 -13   8    1.64    2.06
  10 -13   8   -0.04    2.03
  10 -13  11  100.50    4.25
  10 -13  11   97.96    4.35
   2  10 -11    0.21    1.48
   2  10 -11   -2.12    1.54
 -12   2 -11    2.98    1.54
   2  10  -8  287.92    9.23
 -12   2  -8  264.16    9.46
   2  10  -8  277.97    9.81
  10 -12  -5   13.21    2.33
 -12   2  -5    4.98    2.69
   2  10  -5   13.80    2.64
   2  10  -5   11.47    2.28
  10 -12  -5   14.07    2.40
   2  10  -5   15.40    3.69
  10 -12  -5   13.36    2.52
  10 -12  -5   15.59    4.73
  10 -12  -2   -6.52    3.03
   2  10  -2    0.40    2.39
 -12   2  -2   -0.54    2.13
  10 -12   1   66.61    6.45
  10 -12   1   71.56    7.02
  10 -12   1   78.48    6.52
   2  10   1   72.73    7.09
  10 -12   1   72.27    5.98
  10 -12   1   70.42    6.89
 -12   2   1   65.31    6.80
 -12   2   4   61.67    7.95
  10 -12   4   69.42    7.93
  10 -12   4   68.88    7.74
  10 -12   4   62.80    7.15
  10 -12   4   62.63    7.39
   2  10   4   85.37    8.42
  10 -12   7    8.35    3.63
  10 -12   7    5.36    2.21
  10 -12   7    2.10    1.65
  10 -12  10    6.44    2.04
  10 -12  10    5.81    1.80
  10 -12  10    7.77    1.81
   1  10 -12   62.79    3.19
   1  10 -12   56.02    2.83
   1  10  -9   61.67    4.82
   1  10  -9   61.54    4.48
 -11   1  -9   52.11    4.45
   1  10  -6  582.55   20.15
  10 -11  -6  536.84   23.32
 -11   1  -6  575.57   20.75
   1  10  -6  575.84   13.38
  10 -11  -6  581.95   13.04
  10 -11  -6  565.05   13.20
  10 -11  -6  563.46   12.96
   1  10  -6  558.21   13.14
  10 -11  -3  122.54    9.57
   1  10  -3  122.66    8.50
   1  10   0 1335.13   27.06
 -11   1   0 1310.88   26.67
  10 -11   0 1336.00   24.64
  10 -11   0 1297.66   22.12
  10 -11   0 1382.65   25.51
  10 -11   0 1351.77   27.10
  10 -11   0 1421.27   27.74
  10 -11   3    0.67    2.38
   1  10   3    4.76    3.27
  10 -11   3    2.64    1.90
  10 -11   3    3.43    2.88
  10 -11   3    0.09    2.12
 -11   1   3    1.98    2.53
  10 -11   6  479.23   20.63
  10 -11   6  510.28   21.54
  10 -11   6  484.60   20.37
   1  10   6  464.76   21.16
  10 -11   6  512.21   12.23
  10 -11   6  530.33   22.46
  10 -11   6  524.45   12.02
  10 -11   6  511.61   11.72
 -11   1   6  470.28   21.99
   1  10   6  517.74   20.87
  10 -11   9  145.30    6.66
  10 -11  12   88.27    3.40
  10 -11  12   88.08    3.42
   0  10 -10    5.99    2.18
   0  10 -10    4.93    2.00
 -10   0 -10    5.62    1.94
  10 -10  -7   43.20    6.80
   0  10  -7   31.49    3.49
   0  10  -7   31.65    3.68
   0  10  -7   28.63    3.22
  10 -10  -7   28.98    3.36
  10 -10  -7   30.83    3.44
   0  10  -4   17.83    3.51
 -10   0  -4   11.26    2.96
  10 -10  -4   24.02    4.79
   0  10  -4   20.02    3.55
  10 -10  -1   56.71    5.79
  10 -10  -1   60.11    5.83
  10 -10  -1   71.42    6.16
  10 -10  -1   58.57    4.71
 -10   0  -1   67.72    5.69
   0  10  -1   58.84    5.88
  10 -10   2    0.35    2.21
  10 -10   2   -0.43    2.57
  10 -10   2    0.19    2.13
   0  10   2    0.15    2.47
 -10   0   2   -1.49    2.70
  10 -10   2    3.86    2.11
  10 -10   5  164.51   11.58
  10 -10   5  147.91   10.68
 -10   0   5  135.23   11.01
   0  10   5  142.72   10.87
  10 -10   5  141.28   10.54
  10 -10   5  157.73   11.31
  10 -10   8  189.61    7.34
  10 -10   8  182.96    7.37
  10 -10   8  178.92    7.71
  10 -10  11    0.87    1.57
  10 -10  11    1.11    1.41
  -1  10 -11  118.71    5.46
  -1  10 -11  121.82    5.43
  -9  -1 -11  115.68    4.83
  -1  10  -8   29.90    3.33
  -1  10  -8   31.25    3.72
  -9  -1  -8   28.01    3.28
  -1  10  -8   34.81    3.46
  -9  -1  -5 1306.91   26.76
  10  -9  -5 1371.95   31.01
  10  -9  -5 1394.18   33.77
  -1  10  -5 1380.22   26.97
  -9  -1  -2  391.07   11.33
  -1  10  -2  414.42   13.80
  10  -9  -2  410.86   15.18
  10  -9   1 1320.30   20.27
  10  -9   1 1323.77   25.35
  10  -9   1 1286.60   23.00
  10  -9   1 1257.20   20.22
  -9  -1   1 1297.91   24.98
  -1  10   1 1239.64   25.13
  10  -9   1 1259.26   25.49
  -1  10   4  361.78   15.74
  10  -9   4  381.23   16.43
  10  -9   4  357.60   15.38
  10  -9   4  372.33   14.77
  10  -9   4  361.64   15.52
  -9  -1   7  166.29   13.31
  10  -9   7  205.64   14.72
  10  -9   7  207.95    7.94
  10  -9   7  179.99    7.28
  10  -9   7  193.94   14.12
  -1  10   7  205.64   13.60
  10  -9   7  171.00   12.41
  10  -9   7  184.61   13.56
  10  -9  10  207.89    7.51
  -2  10 -12    0.93    1.14
  -2  10 -12    1.62    1.23
  -2  10  -9    0.75    1.84
  -2  10  -9    1.41    1.80
  -8  -2  -9   -0.45    1.75
  10  -8  -6   59.00    4.17
  -2  10  -6   49.44    5.94
  -2  10  -6   66.16    4.52
  10  -8  -6   52.67    7.05
  10  -8  -6   57.62    7.60
  -2  10  -6   59.38    4.28
  -8  -2  -6   56.12    4.30
  -2  10  -3  490.39   14.19
  10  -8  -3  490.79   17.30
  -8  -2  -3  458.05   12.18
  10  -8  -3  472.22   15.40
  -2  10  -3  455.89   12.35
  -8  -2  -3  471.27   14.49
  10  -8   0  715.19   17.34
  10  -8   0  708.29   16.21
  10  -8   0  718.00   12.10
  10  -8   0  708.32   14.83
  -8  -2   0  690.64   16.63
  10  -8   0  704.86   17.50
  -2  10   0  730.04   18.04
  10  -8   3  496.59   17.03
  10  -8   3  484.00   15.02
  10  -8   3  468.08   15.81
  -2  10   3  495.57   17.16
  10  -8   3  479.64   16.92
  10  -8   6   55.10    6.91
  10  -8   6   53.21    6.91
  10  -8   6   61.84    7.53
  10  -8   6   73.20    8.15
  -2  10   6   52.64    6.98
  10  -8   9    0.97    1.84
  10  -8  12    2.11    1.42
  -3  10 -10  112.43    5.85
  10  -7 -10   94.05    5.24
  -3  10 -10  108.22    5.78
  -7  -3 -10   98.97    4.98
  10  -7  -7   12.68    4.33
  10  -7  -7   10.75    2.16
  -3  10  -7    9.00    4.00
  -3  10  -7   12.31    2.44
  10  -7  -7   11.96    2.54
  -3  10  -7   16.51    2.83
  10  -7  -7    7.99    2.07
  -3  10  -7   10.18    2.27
  -7  -3  -7    8.69    2.02
  10  -7  -7    3.59    3.54
  -3  10  -4   91.91    5.97
  -3  10  -4  107.93    7.24
  10  -7  -4  107.62    8.66
  -7  -3  -4   96.71    7.14
  10  -7  -4  108.73    8.16
  10  -7  -1  273.23   10.94
  10  -7  -1  275.24    9.91
  10  -7  -1  283.85    7.53
  10  -7  -1  286.25    9.40
  -7  -3  -1  291.00    9.83
  -3  10  -1  280.76   10.73
  10  -7  -1  280.32   10.41
  10  -7   2    0.87    2.45
  10  -7   2    1.72    2.25
  -3  10   2    0.99    2.23
  10  -7   2    2.07    2.02
  10  -7   2    0.37    2.25
  -7  -3   2    2.12    1.09
  -3  10   2    1.21    1.34
  10  -7   5  649.09   22.15
  10  -7   5  629.52   20.51
  10  -7   5  612.50   21.12
  -3  10   5  603.72   21.04
  10  -7   5  631.08   21.90
  10  -7   8    3.44    1.85
  10  -7  11   69.08    4.11
  -4  10 -11    4.29    1.72
  -4  10 -11    7.21    2.06
  -4  10  -8  588.93   23.32
  10  -6  -8  569.43   13.89
  -4  10  -8  575.66   13.39
  -4  10  -8  584.62   13.22
  10  -6  -8  557.95   12.97
  -4  10  -8  606.26   13.12
  -4  10  -5  679.59   19.80
  10  -6  -5  633.77   21.96
  10  -6  -5  685.79   21.43
  10  -6  -2  243.61    9.66
  -6  -4  -2  238.58   10.82
  10  -6  -2  228.92   10.74
  -4  10  -2  244.76    9.30
  10  -6  -2  225.04    8.53
  -4  10   1  219.96   10.13
  10  -6   1  206.98    8.49
  10  -6   1  202.61    6.47
  -6  -4   1  205.10    7.88
  10  -6   1  204.50    9.80
  -4  10   1  223.41    8.91
  10  -6   1  206.92    9.42
  10  -6   4    5.57    2.63
  -4  10   4    8.53    3.52
  10  -6   4   11.91    3.38
  10  -6   4    9.59    3.56
  -6  -4   4    6.07    1.86
  10  -6   4    5.05    2.62
  -4  10   7   22.46    5.03
  10  -6   7   38.40    6.35
  10  -6   7   23.16    5.31
  10  -6   7   30.65    5.55
  10  -6   7   40.29    6.67
  10  -6   7   22.59    2.86
  10  -6  10   48.88    4.02
  -5  10 -12    2.37    1.36
  -5  10  -9   12.53    2.39
  10  -5  -9   11.67    2.82
  -5  10  -9   12.40    2.51
  10  -5  -9    7.27    2.31
  -5  10  -9    9.60    2.38
  10  -5  -6   43.72    6.60
  -5  10  -6   42.29    5.79
  10  -5  -6   45.51    6.46
  -5  -5  -3   60.42    5.96
  10  -5  -3   66.63    6.54
  10  -5  -3   69.32    5.89
  -5  10   0  406.01   12.64
  -5  -5   0  390.21   11.62
  10  -5   0  369.59    9.17
  10  -5   0  384.41    9.25
  -5  10   0  403.91   12.55
  10  -5   0  384.25   12.25
  10  -5   0  388.87   11.64
  10  -5   3   22.48    3.57
  -5  -5   3   29.89    3.52
  -5  10   3   22.76    4.21
  10  -5   3   26.03    4.21
  -5  10   3   29.13    3.49
  10  -5   3   29.45    4.69
  10  -5   3   25.60    4.70
  -5  -5   3   25.17    3.67
  -5  10   6  141.98   11.01
  10  -5   6  157.57   11.55
  10  -5   6  169.53   11.92
  10  -5   6  164.36   12.38
  10  -5   6  150.28   11.81
  10  -5  12   -3.36    1.27
  -6  10 -10    4.56    1.73
  10  -4 -10    2.12    2.22
  -6  10 -10    2.27    2.05
  10  -4 -10    8.95    2.54
  10  -4  -7    6.07    3.23
  -6  10  -7   12.55    4.35
  -6  10  -7    7.42    2.11
  10  -4  -7    4.47    1.99
  -6  10  -7    4.91    1.74
  10  -4  -7    7.62    2.22
  -4  -6  -7    3.08    2.03
  -6  10  -7    4.83    1.87
  -4  -6  -4   11.33    3.29
  10  -4  -4    1.16    2.18
  -4  -6  -1   46.59    4.86
  -4  -6  -1   37.64    5.10
  -6  10  -1   43.21    4.87
  10  -4  -1   45.72    3.63
  10  -4  -1   41.85    3.90
  -6  10  -1   46.12    4.33
  10  -4  -1   42.61    4.12
  -4  -6   2   25.03    3.63
  10  -4   2   26.45    4.03
  10  -4   2   22.08    4.07
  -6  10   2   25.90    4.18
  -6  10   2   22.98    3.43
  -4  -6   2   20.58    3.07
  10  -4   2   24.08    3.29
  10  -4   2   24.21    3.77
  10  -4   5  127.76    9.28
  -4  -6   5  135.81    9.01
  10  -4   5  141.43   10.50
  -6  10   5  129.85   10.13
  10  -4   5  140.48   10.46
  10  -4   5  142.39   10.68
  -6  10   8  674.08   26.02
  10  -4   8  706.24   26.24
  10  -4  11  102.27    5.14
  10  -3 -11   12.31    2.82
  -7  10 -11   10.78    2.27
  -7  10  -8    0.21    1.65
  10  -3  -8   -0.07    1.77
  -7  10  -8   -0.36    1.92
  -7  10  -8   -0.63    1.51
  10  -3  -8    1.48    2.11
  -3  -7  -8    1.09    2.06
  -3  -7  -5    2.04    2.12
  10  -3  -5   -7.72    3.10
  -7  10  -2    3.96    2.87
  -3  -7  -2   10.75    3.44
  10  -3  -2    8.06    1.94
  10  -3  -2    2.08    1.86
  -7  10  -2   10.05    2.15
  10  -3   1   16.99    3.31
  10  -3   1   17.75    3.71
  10  -3   1   18.72    2.26
  -7  10   1   19.73    3.77
  -7  10   1   18.44    3.51
  10  -3   1   17.45    2.12
  -3  -7   1   16.05    3.34
  10  -3   1   21.76    3.22
  10  -3   4  121.60    9.19
  10  -3   4  101.54    8.20
  10  -3   4   97.41    7.40
  -7  10   4   88.95    6.15
  10  -3   4  110.66    9.07
  -3  -7   4  110.02    7.26
  -3  -7   4  106.29    7.74
  -7  10   4  103.94    8.56
  10  -3   7   95.98   10.17
  10  -3   7   81.43    9.24
  10  -3   7   73.10    8.73
  -7  10   7   91.73    9.82
  10  -3   7   92.50    5.49
  10  -3   7   89.60    9.95
  10  -3  10    4.64    1.78
  -8  10 -12   19.37    2.17
  10  -2  -9   -2.16    2.58
  -8  10  -9    0.99    1.84
  -8  10  -9    0.98    1.56
  10  -2  -9    1.62    1.86
  -2  -8  -6   22.58    2.87
  -2  -8  -6   25.32    3.23
  -8  10  -6   26.49    5.42
  -2  -8  -6   30.81    5.89
  -8  10  -6   24.28    2.93
  10  -2  -6   26.09    3.30
  -2  -8  -6   26.76    3.18
  10  -2  -6   23.72    4.91
  10  -2  -3  299.96   12.45
  -2  -8  -3  299.35   13.64
  -8  10  -3  310.38   13.14
  -8  10   0  286.62   10.59
  10  -2   0  267.75   10.51
  10  -2   0  274.98    9.31
  10  -2   0  266.65    8.18
  -2  -8   0  267.81   11.98
  -2  -8   0  240.38   10.73
  10  -2   0  279.26    9.27
  -8  10   0  264.97   11.44
  10  -2   3  427.90   16.04
  -2  -8   3  420.09   13.87
  -2  -8   3  381.25   14.35
  10  -2   3  407.05   14.98
  -8  10   3  414.85   15.69
  10  -2   3  410.15   15.93
  -8  10   3  405.90   13.71
  10  -2   6  145.05   12.06
  10  -2   6  141.78   11.48
  -2  -8   6  145.36   10.91
  10  -2   6  144.63   11.87
  10  -2   6  150.84   11.47
  -8  10   6  145.23   11.44
  10  -2   9   11.22    2.22
  10  -2  12    4.33    1.36
  10  -1 -10   32.40    3.49
  -9  10 -10   36.79    3.40
  10  -1 -10   35.49    3.80
  -9  10 -10   34.08    3.61
  10  -1  -7  131.22   11.25
  -9  10  -7  121.45   11.26
  10  -1  -7  112.06    5.93
  -9  10  -7  115.66    6.19
  10  -1  -7  111.98    6.23
  -9  10  -7  130.67    6.37
  -1  -9  -7  105.31    5.97
  -1  -9  -7  117.68    6.55
  10  -1  -4  320.80   13.96
  -1  -9  -4  279.46   14.30
  -9  10  -4  319.54   14.39
  -1  -9  -1  411.20   15.32
  -9  10  -1  415.33   11.72
  -1  -9  -1  381.39   13.83
  10  -1  -1  397.06   12.60
  -9  10  -1  413.02   14.69
  10  -1  -1  391.64   11.75
  10  -1   2   30.20    4.91
  10  -1   2   28.75    4.45
  -9  10   2   31.77    4.80
  -1  -9   2   30.24    4.56
  -9  10   2   29.26    4.49
  -1  -9   2   28.34    4.53
  10  -1   5  139.16   10.72
  -9  10   5  145.18   11.35
  -1  -9   5  140.45    9.45
  -1  -9   5  132.16    9.85
  10  -1   5  131.60   10.45
  10  -1   5  132.85   11.15
  10  -1   8    5.28    1.72
  10  -1  11    3.26    1.55
  10   0 -11    0.58    1.55
 -10  10 -11   -0.22    1.67
 -10  10  -8  197.73    8.09
  10   0  -8  191.97    7.82
  10   0  -8  189.50    8.38
 -10  10  -8  187.75    7.88
   0 -10  -8  190.43    8.53
   0 -10  -5  135.64   11.20
  10   0  -5  145.24   10.63
   0 -10  -2    0.42    3.06
  10   0  -2   -0.28    1.81
   0 -10  -2    1.77    2.25
 -10  10  -2    1.28    2.74
 -10  10   1   70.45    6.49
   0 -10   1   61.36    6.27
   0 -10   1   55.79    5.78
  10   0   1   67.37    6.29
 -10  10   1   55.33    5.63
   0 -10   1   63.51    6.31
  10   0   1   58.45    5.23
 -10  10   4    8.63    3.32
  10   0   4   14.66    3.81
   0 -10   4   18.24    3.68
  10   0   4   12.83    4.16
   0 -10   4   13.70    3.64
   0 -10   4   17.56    4.18
 -10  10   4   16.10    3.42
 -10  10   7   32.89    6.14
  10   0   7   28.73    5.94
  10   0   7   38.63    6.42
   0 -10   7   37.36    6.54
  10   0   7   39.17    6.86
  10   0  10    2.70    1.62
 -11  10 -12   19.86    1.93
  10   1  -9   34.77    3.69
 -11  10  -9   30.21    3.31
  10   1  -9   30.58    3.91
 -11  10  -9   31.87    3.63
  10   1  -6  277.72   15.82
 -11  10  -6  280.42    9.18
  10   1  -6  249.63    8.09
   1 -11  -6  258.95    8.56
 -11  10  -6  251.46   15.71
   1 -11  -6  253.52   15.88
   1 -11  -6  248.58    8.87
  10   1  -6  247.39    8.93
 -11  10  -6  264.32    8.69
   1 -11  -6  248.09    8.61
   1 -11  -6  250.71    9.19
  10   1  -3   46.51    5.69
 -11  10  -3   45.26    5.68
   1 -11  -3   44.63    6.55
   1 -11   0  910.62   22.53
   1 -11   0  860.48   21.86
   1 -11   0  871.12   23.08
  10   1   0  888.97   20.73
 -11  10   0  881.61   22.20
  10   1   0  834.72   16.61
 -11  10   0  917.34   19.92
  10   1   3  106.68    8.53
   1 -11   3  102.37    7.94
  10   1   3  109.02    8.90
  10   1   3  104.40    6.83
   1 -11   3   96.38    7.95
   1 -11   3  103.01    8.64
 -11  10   3   98.32    8.06
 -11  10   3  107.97    9.00
   1 -11   6  148.50    6.44
   1 -11   6  159.39   12.31
   1 -11   6  185.80   12.30
  10   1   6  146.84   12.06
  10   1   6  135.88   12.23
 -11  10   6  155.42   12.93
  10   1   6  147.77   12.20
  10   1   9   47.56    4.08
  10   1  12   33.97    2.46
  10   2 -10   -0.22    1.63
 -12  10 -10   -0.15    1.47
 -12  10 -10   -1.25    1.93
  10   2  -7   79.40    5.02
   2 -12  -7   73.04    5.40
 -12  10  -7   77.47    5.22
 -12  10  -7   77.96    5.33
   2 -12  -7   79.61    5.59
  10   2  -7   70.02    5.36
   2 -12  -7   72.14    4.98
 -12  10  -4   34.76    5.40
   2 -12  -4   50.70    7.41
  10   2  -4   51.28    6.46
  10   2  -1   58.76    5.71
   2 -12  -1   50.46    6.04
   2 -12  -1   48.38    6.20
 -12  10  -1   47.86    5.91
  10   2  -1   48.05    4.87
  10   2   2  236.95   11.74
  10   2   2  243.84   11.23
 -12  10   2  238.00   12.44
   2 -12   2  259.12   12.66
   2 -12   2  238.44   12.46
  10   2   2  237.71   12.74
   2 -12   2  231.97   12.60
   2 -12   5   55.85    7.24
  10   2   5   43.48    6.61
   2 -12   5   71.45    7.70
 -12  10   5   60.42    7.32
   2 -12   5   52.33    4.06
 -12  10   5   49.41    7.33
  10   2   5   45.81    7.40
   2 -12   8  258.47    8.61
   2 -12  11    5.67    1.83
  10   2  11    7.66    1.73
  10   2  11    5.81    1.65
  10   3 -11  105.24    4.51
 -13  10 -11  109.58    4.67
   3 -13  -8  107.22    6.31
  10   3  -8  120.32    6.18
 -13  10  -8  114.11    6.29
  10   3  -8  108.55    6.46
 -13  10  -8  108.98    6.28
   3 -13  -5  255.95    8.83
   3 -13  -5  255.74    8.55
  10   3  -5  269.57   15.20
   3 -13  -5  252.44    8.96
   3 -13  -5  252.32    8.38
  10   3  -5  254.70    8.90
   3 -13  -5  264.24    8.99
   3 -13  -5  251.93    8.72
   3 -13  -5  245.68   16.05
 -13  10  -5  276.34   14.71
   3 -13  -5  251.59    8.69
   3 -13  -2   -0.51    2.77
 -13  10  -2    1.36    2.30
   3 -13  -2    2.71    2.69
  10   3  -2    6.71    2.91
   3 -13   1   26.72    4.63
  10   3   1   25.89    3.87
  10   3   1   35.45    5.04
  10   3   1   35.30    5.04
   3 -13   1   27.03    4.90
 -13  10   1   31.59    5.29
   3 -13   1   29.69    5.11
  10   3   4  101.23   10.15
  10   3   4   97.30    9.01
   3 -13   4  100.50    9.50
   3 -13   4  105.64    9.93
 -13  10   4   92.63    8.88
   3 -13   4  107.28    5.66
   3 -13   7  119.23    6.16
   3 -13  10  117.68    5.68
  10   3  10   98.86    5.30
  10   4  -9   26.99    3.91
 -14  10  -9   15.74    2.77
 -14  10  -9   18.73    2.90
  10   4  -9   19.00    2.72
   4 -14  -6    1.95    1.96
  10   4  -6    8.44    2.84
   4 -14  -6    2.13    2.11
   4 -14  -6    4.41    2.40
  10   4  -6    2.86    1.51
 -14  10  -6   14.74    4.62
  10   4  -6   -0.28    2.52
   4 -14  -6    3.11    1.76
   4 -14  -6   16.67    4.70
  10   4  -3    4.98    2.87
   4 -14  -3    3.46    2.88
 -14  10  -3    2.73    2.70
   4 -14   0    3.16    3.14
  10   4   0    6.64    2.87
   4 -14   0    5.40    3.11
  10   4   0    3.62    2.46
 -14  10   0    4.81    2.98
   4 -14   0   -1.28    2.23
 -14  10   0    6.63    2.28
  10   4   3   10.68    3.86
   4 -14   3    7.99    3.54
 -14  10   3    5.20    3.03
  10   4   3   19.88    3.97
  10   4   3   10.69    3.28
   4 -14   3    5.78    3.43
  10   4   6   51.30    8.11
   4 -14   6   36.42    3.63
   4 -14   6   42.33    6.84
 -14  10   6   42.87    7.45
   4 -14   6   45.33    7.73
 -14  10   6   43.96    7.01
   4 -14   6   40.94    3.88
  10   4   6   32.70    6.55
   4 -14   9    6.44    2.37
   4 -14   9    6.05    1.90
  10   4   9    8.88    2.20
  10   5 -10   36.82    2.95
 -15  10 -10   38.50    2.99
 -15  10 -10   36.56    3.13
 -15  10  -7    9.94    2.55
   5 -15  -7   14.42    3.08
   5 -15  -7   11.43    2.88
  10   5  -7   19.31    3.65
  10   5  -7   11.19    2.33
 -15  10  -7   10.67    2.66
   5 -15  -4   34.80    3.36
   5 -15  -4   32.43    3.33
   5 -15  -4   37.36    3.80
   5 -15  -4   37.45    3.75
   5 -15  -4   37.38    6.83
   5 -15  -4   33.00    3.66
 -15  10  -4   44.57    6.22
   5 -15  -4   37.55    3.83
  10   5  -4   38.19    6.10
   5 -15  -4   36.43    3.75
 -15  10  -1  128.88   10.33
   5 -15  -1  132.13   10.91
   5 -15  -1  122.03    9.86
  10   5  -1  128.69   10.25
  10   5   2   68.05    6.99
  10   5   2   59.22    6.86
   5 -15   2   65.02    4.38
   5 -15   2   54.44    7.02
  10   5   2   54.63    7.11
 -15  10   2   58.06    7.38
   5 -15   2   62.40    7.48
   5 -15   2   68.90    6.99
   5 -15   5  167.71    7.22
   5 -15   5  167.30   12.98
   5 -15   5  180.97   13.98
 -15  10   5  176.30   13.10
  10   5   5  152.52   12.95
   5 -15   5  169.54    7.41
   5 -15   5  166.36    6.92
  10   5   5  176.75   13.80
   5 -15   5  179.19    7.98
   5 -15   8   22.47    3.40
   5 -15   8   17.44    2.83
  10   5  11    4.59    1.44
  10   5  11    1.76    1.22
 -16  10 -11    0.11    0.96
 -16  10  -8    8.92    2.31
  10   6  -8    8.92    2.01
 -16  10  -8    9.32    2.50
   6 -16  -8    6.83    1.82
   6 -16  -5    0.22    1.89
   6 -16  -5    0.49    1.95
   6 -16  -5    1.69    1.66
   6 -16  -5    0.83    1.98
   6 -16  -5    2.94    1.81
   6 -16  -5   -0.81    2.04
   6 -16  -2   18.09    2.68
   6 -16  -2   19.22    2.77
   6 -16  -2   24.54    3.06
 -16  10  -2   17.92    4.30
   6 -16  -2   24.43    2.98
   6 -16  -2   23.89    3.18
   6 -16  -2   20.94    4.82
   6 -16  -2   23.46    3.09
   6 -16  -2   18.86    2.84
  10   6  -2   13.86    3.83
   6 -16  -2   21.76    2.70
 -16  10   1   -0.55    3.58
   6 -16   1   -1.82    1.84
   6 -16   1   -0.44    1.80
   6 -16   1    2.52    2.65
   6 -16   1    0.06    1.76
   6 -16   1    0.69    1.76
  10   6   1    5.28    2.69
   6 -16   1    0.32    1.38
   6 -16   1   -0.78    2.11
   6 -16   1   -1.16    1.75
   6 -16   1   -0.16    1.75
  10   6   1    4.21    2.79
   6 -16   4    0.42    1.56
  10   6   4   -5.42    4.00
   6 -16   4   -0.27    2.15
  10   6   4    0.70    2.61
   6 -16   4    0.68    1.96
   6 -16   4   -6.14    3.02
   6 -16   4   -2.17    2.04
   6 -16   4    0.44    1.73
 -16  10   4    0.55    2.90
   6 -16   4   -0.37    1.91
   6 -16   4    0.22    1.87
   6 -16   7   38.76    4.26
   6 -16   7   37.36    3.51
   6 -16   7   37.47    3.54
   6 -16   7   36.97    3.82
   6 -16  10   18.12    2.00
   6 -16  10   23.18    2.59
  10   6  10   13.57    1.88
  10   6  10   20.07    2.53
 -17  10  -9   -0.94    1.53
  10   7  -9   -3.29    1.54
 -17  10  -9   -1.41    1.78
   7 -17  -6   -0.69    1.81
   7 -17  -6    1.44    1.99
   7 -17  -6    4.02    2.31
   7 -17  -3    8.45    2.31
   7 -17  -3    7.60    2.15
   7 -17  -3    8.05    2.27
   7 -17  -3    7.91    2.36
 -17  10  -3    8.57    3.25
   7 -17  -3    7.85    2.27
  10   7  -3   13.02    3.65
   7 -17  -3   10.08    4.12
   7 -17  -3    9.28    2.49
   7 -17  -3    8.31    2.30
   7 -17  -3    5.94    2.04
   7 -17   0  198.06    7.67
   7 -17   0  198.48    7.76
   7 -17   0  189.69    7.69
   7 -17   0  189.75   13.28
   7 -17   0  199.27   13.74
   7 -17   0  196.22    7.75
   7 -17   0  196.01    7.67
  10   7   0  182.54   12.89
   7 -17   0  180.03   12.86
 -17  10   0  209.95   14.25
   7 -17   0  195.05    7.70
   7 -17   0  200.55    7.96
  10   7   3  170.85   13.76
   7 -17   3  187.16    7.83
   7 -17   3  181.26    7.43
   7 -17   3  178.77   13.57
   7 -17   3  188.12    7.47
   7 -17   3  190.50   13.74
  10   7   3  196.62   12.98
 -17  10   3  180.75   13.67
   7 -17   3  195.85    7.93
   7 -17   3  192.64    7.47
   7 -17   3  208.21    8.36
   7 -17   6   29.37    3.39
   7 -17   6   24.20    3.21
   7 -17   6   29.43    3.83
   7 -17   6   26.41    3.59
  10   7   9    5.90    2.08
   7 -17   9    3.43    1.69
   7 -17   9    6.32    2.13
  10   7   9    5.58    1.81
 -18  10 -10   27.48    2.23
 -18  10 -10   25.18    2.01
  10   8  -7   40.89    3.25
 -18  10  -7   43.06    3.96
 -18  10  -7   47.19    4.33
   8 -18  -7   39.72    4.08
   8 -18  -4   12.58    2.46
   8 -18  -4   10.61    2.53
   8 -18  -4    5.11    1.97
   8 -18  -4   11.34    2.46
   8 -18  -4   11.26    2.67
   8 -18  -4   11.42    2.64
   8 -18  -4    7.45    2.67
   8 -18  -1   48.73    4.21
   8 -18  -1   57.24    4.55
 -18  10  -1   43.27    6.81
   8 -18  -1   52.70    4.38
   8 -18  -1   58.63    4.63
   8 -18  -1   53.68    4.28
   8 -18  -1   53.65    4.53
   8 -18  -1   56.14    4.49
   8 -18  -1   58.76    7.73
   8 -18  -1   64.99    8.33
  10   8  -1   50.08    7.24
   8 -18  -1   61.44    4.75
   8 -18   2   -1.82    2.67
   8 -18   2    0.42    2.27
   8 -18   2   -2.60    2.11
   8 -18   2    0.44    1.71
  10   8   2   -2.64    2.98
   8 -18   2    3.56    2.19
   8 -18   2    0.30    1.76
 -18  10   2    4.17    2.64
   8 -18   2    0.80    1.61
   8 -18   2   -0.29    1.76
   8 -18   2    1.37    1.94
   8 -18   5    6.80    2.00
   8 -18   5   10.72    2.75
   8 -18   5    7.33    2.51
   8 -18   5    6.66    1.84
   8 -18   5    7.46    2.69
   8 -18   5    8.41    2.42
   8 -18   8   15.27    2.55
   8 -18   8   15.58    2.82
   8 -18   8   15.23    2.31
   8 -18   8   16.45    2.35
 -19  10  -8   22.96    2.85
 -19  10  -8   27.65    3.03
   9 -19  -5   36.92    3.97
   9 -19  -5   35.69    3.95
   9 -19  -5   41.15    4.03
   9 -19  -5   37.18    4.07
   9 -19  -2   32.94    3.77
   9 -19  -2   38.15    4.07
   9 -19  -2   32.46    3.49
   9 -19  -2   33.84    3.65
   9 -19  -2   42.79    3.93
   9 -19  -2   39.63    3.80
   9 -19  -2   41.00    3.89
   9 -19  -2   40.97    4.10
   9 -19   1    0.53    1.87
   9 -19   1    3.16    2.21
   9 -19   1    3.13    2.11
   9 -19   1    3.93    2.45
   9 -19   1    4.08    2.16
   9 -19   1    2.27    2.25
   9 -19   1    4.57    1.99
   9 -19   4    1.58    2.14
   9 -19   4    0.20    1.64
   9 -19   4    1.26    1.95
   9 -19   4    1.15    1.57
   9 -19   4   -0.01    1.99
   9 -19   4   -0.80    2.22
   9 -19   7    1.35    1.90
   9 -19   7    1.09    1.53
   9 -19   7    1.35    1.75
   9 -19   7    1.37    2.08
  10   9  10    0.85    0.98
  10   9  10    0.45    0.92
   9 -19  10    0.37    1.00
 -20  10  -9    2.91    1.17
 -20  10  -9    2.13    1.22
  10 -20  -6   58.20    4.64
  10 -20  -6   64.13    4.57
  10 -20  -3    3.50    2.32
  10 -20  -3    1.43    1.71
  10 -20  -3    5.94    2.31
  10 -20  -3    7.01    2.07
  10 -20  -3    7.14    2.26
  10 -20  -3    2.90    2.09
  10 -20   0    7.12    2.10
  10 -20   0    9.03    2.66
  10 -20   0   10.72    2.64
  10 -20   0    9.10    2.25
  10 -20   0    7.04    2.45
  10 -20   0    6.13    2.43
  10 -20   0   10.93    2.78
  10 -20   0    6.36    2.36
  10 -20   3   94.81    5.61
  10 -20   3  106.05    6.15
  10 -20   3  108.81    6.12
  10  10   3   90.74    5.44
  10 -20   3   97.17    5.74
  10 -20   3  104.83    6.16
  10 -20   3  103.31    6.03
  10 -20   6  160.83    6.64
  10 -20   6  160.89    6.97
  10 -20   6  162.44    6.23
  10 -20   6  153.81    6.91
  10 -20   6  162.11    7.23
  10 -20   9   10.65    1.61
  10  10   9    5.34    1.48
  10  10   9    8.12    1.46
  10 -20   9    6.06    1.43
  10  10   9   12.30    1.80
 -21  10  -7    4.55    1.79
  11 -21  -7    3.47    1.73
 -21  10  -7    4.45    1.86
  11 -21  -4    4.32    2.31
  11 -21  -4    0.07    1.98
  11 -21  -4    0.44    1.99
  11 -21  -4    2.33    1.90
  11 -21  -1   32.66    3.89
  11 -21  -1   32.26    3.56
  11 -21  -1   29.17    3.39
  11 -21  -1   33.30    3.84
  11 -21  -1   34.52    3.71
  11 -21  -1   32.02    3.92
  11 -21  -1   29.85    3.32
  11 -21   2    9.30    2.52
  11 -21   2   10.96    2.81
  11 -21   2   10.71    2.67
  11 -21   2   10.21    2.59
  11 -21   2   12.14    2.36
  11 -21   2    9.25    2.48
  11 -21   2   13.83    2.72
  11 -21   5    0.34    1.96
  11 -21   5    1.76    1.91
  11 -21   5   -0.63    2.02
  10  11   5    0.50    1.71
  11 -21   5    4.87    1.86
  11 -21   5    2.56    1.58
  11 -21   5   -0.79    1.92
  11 -21   8    3.22    1.15
  10  11   8    4.03    1.51
  11 -21   8    2.47    1.48
  11 -21   8    1.22    1.32
  11 -21   8    3.01    1.28
  10  11   8    1.68    1.27
 -20   9  -8    6.37    1.80
 -20   9  -8    6.41    1.89
  11 -20  -5   23.79    3.49
  11 -20  -5   21.39    3.17
  11 -20  -5   18.76    2.97
  11 -20  -5   20.93    3.04
  11 -20  -2   33.77    3.93
  11 -20  -2   34.43    3.93
  11 -20  -2   34.08    3.56
  11 -20  -2   34.30    3.53
  11 -20  -2   25.97    3.58
  11 -20  -2   30.16    3.74
  11 -20  -2   28.00    3.62
  11 -20  -2   29.85    3.35
  11 -20   1   -1.34    1.73
  11 -20   1   -1.00    2.03
  11 -20   1    0.57    2.02
  11 -20   1   -2.66    2.26
  11 -20   1   -1.16    2.27
  11 -20   1    0.74    1.97
  11 -20   1    0.79    1.61
  11 -20   1    1.00    1.96
  11 -20   4    3.76    2.10
  11 -20   4    2.99    2.08
  11 -20   4    2.95    2.17
  11 -20   4    2.19    2.24
  11 -20   4    0.09    1.82
  11 -20   4    3.89    2.06
  11 -20   7    1.23    1.64
  11 -20   7   -0.01    1.73
  11 -20   7    2.04    1.43
  11 -20   7    0.12    1.71
  11 -20   7   -0.53    1.83
 -19   8  -9   18.77    2.11
   8  11  -9   16.14    1.76
 -19   8  -9   19.94    2.33
  11 -19  -6   15.95    2.93
   8  11  -6   12.79    2.21
  11 -19  -6   14.20    2.64
  11 -19  -6   14.67    3.00
  11 -19  -3    1.37    1.91
  11 -19  -3   -0.42    1.69
  11 -19  -3    1.68    2.17
  11 -19  -3   -1.05    2.06
  11 -19  -3    0.17    2.08
  11 -19   0    5.22    2.14
  11 -19   0    5.22    1.99
  11 -19   0    5.27    2.12
 -19   8   0    2.86    3.11
  11 -19   0    3.65    1.94
  11 -19   0    3.96    2.17
  11 -19   0    5.99    2.09
  11 -19   0    9.45    2.22
  11 -19   0    6.34    2.07
  11 -19   3   14.31    2.94
  11 -19   3   17.01    2.81
  11 -19   3   16.09    2.76
  11 -19   3   18.71    3.09
  11 -19   3   13.69    2.68
  11 -19   3   14.08    2.85
  11 -19   6   10.62    2.71
  11 -19   6    5.82    2.08
  11 -19   6    3.82    2.33
  11 -19   6    8.73    2.66
  11 -19   6    6.56    2.01
  11 -19   6    6.78    2.53
  11 -19   9   10.80    1.88
   8  11   9    9.46    1.96
  11 -19   9   11.58    1.76
  11 -19   9    9.80    1.55
  11 -19   9    6.25    1.68
   7  11 -10    6.31    1.20
 -18   7 -10   10.36    1.64
  11 -18  -7    0.67    1.75
   7  11  -7    1.07    1.47
  11 -18  -4    5.37    2.12
  11 -18  -4    3.55    2.15
  11 -18  -4    1.73    1.98
   7  11  -4    0.91    1.63
  11 -18  -4    5.00    2.13
  11 -18  -4    3.04    2.04
  11 -18  -1    0.32    1.70
  11 -18  -1   11.04    3.36
  11 -18  -1    1.56    1.61
  11 -18  -1    1.65    1.75
  11 -18  -1    3.23    1.74
  11 -18  -1    0.32    1.90
  11 -18  -1    1.48    1.72
  11 -18  -1    1.67    1.81
 -18   7  -1    2.17    3.01
  11 -18  -1    1.81    1.81
   7  11  -1    2.00    2.24
  11 -18   2   79.90    5.31
   7  11   2   96.12   10.25
 -18   7   2   62.16    8.63
  11 -18   2   71.18    4.90
  11 -18   2   82.54    5.32
  11 -18   2   77.40    4.70
  11 -18   2   62.70    8.11
  11 -18   2   78.34    5.35
  11 -18   2   77.67    4.97
   7  11   2   85.28    9.45
  11 -18   2   78.56    5.16
  11 -18   2   97.37    9.73
  11 -18   2   81.03    5.33
  11 -18   5   16.57    2.94
  11 -18   5   20.32    3.19
  11 -18   5   16.44    2.91
  11 -18   5   20.39    2.98
  11 -18   5   19.49    3.17
  11 -18   5   16.63    3.10
  11 -18   8    7.22    2.16
  11 -18   8    6.71    2.03
  11 -18   8    4.70    1.87
  11 -18   8    6.31    1.64
  11 -18   8    3.86    1.84
   6  11  -8   47.61    3.80
 -17   6  -8   53.63    4.34
  11 -17  -5    7.90    2.38
   6  11  -5    8.84    2.24
  11 -17  -5   10.86    2.34
  11 -17  -5   10.16    2.85
  11 -17  -5   12.06    2.70
  11 -17  -5   10.55    2.76
  11 -17  -2   43.42    3.94
  11 -17  -2   50.03    4.32
  11 -17  -2   45.85    6.90
  11 -17  -2   42.23    3.79
  11 -17  -2   49.78    4.24
  11 -17  -2   49.85    4.27
  11 -17  -2   43.95    3.95
  11 -17  -2   44.37    4.04
   6  11  -2   44.80    6.77
  11 -17   1    8.23    3.74
  11 -17   1    7.99    2.21
   6  11   1    9.66    3.79
  11 -17   1    9.96    2.42
  11 -17   1    6.25    2.19
  11 -17   1    4.58    1.68
  11 -17   1    3.36    1.79
  11 -17   1    4.20    1.73
 -17   6   1    2.61    2.68
  11 -17   1    1.35    2.73
  11 -17   1    4.11    1.89
   6  11   1    6.87    3.44
  11 -17   1   12.34    2.30
  11 -17   4   30.23    6.26
  11 -17   4   23.25    3.20
  11 -17   4   24.74    3.27
  11 -17   4   25.95    3.38
  11 -17   4   26.18    3.43
  11 -17   4   24.71    3.24
  11 -17   4   19.37    3.13
   6  11   4   16.54    4.45
  11 -17   7   40.86    4.03
  11 -17   7   41.59    4.17
  11 -17   7   43.58    4.23
  11 -17   7   40.57    3.65
  11 -17   7   44.61    4.27
  11 -17  10    4.86    1.61
   6  11  10    6.13    1.45
  11 -17  10    4.50    1.29
  11 -17  10    2.70    1.06
  11 -17  10    4.87    1.50
 -16   5  -9   -1.44    1.43
   5  11  -9   -0.38    1.57
 -16   5  -9   -0.54    1.91
  11 -16  -6   47.99    4.30
   5  11  -6   41.39    4.03
  11 -16  -6   54.67    4.74
  11 -16  -6   49.85    4.06
  11 -16  -6   55.08    4.77
  11 -16  -3    4.73    2.04
  11 -16  -3    3.40    1.68
  11 -16  -3    1.54    1.58
  11 -16  -3    2.68    1.85
  11 -16  -3    7.77    3.47
  11 -16  -3    3.45    1.86
   5  11  -3   -0.57    1.60
  11 -16  -3    0.06    1.82
   5  11  -3    3.66    2.14
  11 -16  -3    2.79    2.09
  11 -16   0    3.64    1.77
 -16   5   0    8.10    3.42
  11 -16   0    6.00    1.81
  11 -16   0    4.76    1.95
  11 -16   0    5.80    3.10
  11 -16   0    5.90    1.88
  11 -16   0    7.81    2.13
   5  11   0   11.69    4.00
  11 -16   0    5.80    3.11
  11 -16   0    1.00    1.59
  11 -16   3   -1.15    2.01
  11 -16   3   -0.29    1.70
   5  11   3    3.36    3.30
  11 -16   3    5.62    3.06
  11 -16   3   -0.23    1.93
  11 -16   3   -5.31    3.06
  11 -16   3    0.37    1.66
 -16   5   3   -4.21    3.04
  11 -16   3   -0.53    1.56
  11 -16   3   -0.14    1.62
   5  11   3    1.06    2.23
  11 -16   3   10.18    3.54
  11 -16   3   -0.60    1.74
  11 -16   3   -0.91    2.07
  11 -16   6   11.99    2.71
  11 -16   6    7.89    2.41
  11 -16   6    9.44    2.34
  11 -16   6    8.25    2.51
  11 -16   6    8.16    2.56
  11 -16   9    2.45    1.90
  11 -16   9    3.29    1.48
  11 -16   9    3.51    1.84
  11 -16   9    2.45    1.81
  11 -16   9    1.20    1.77
   4  11 -10   -2.22    1.65
 -15   4 -10   -0.03    1.54
  11 -15  -7  116.30    6.02
   4  11  -7  114.39    6.33
  11 -15  -7  119.16    6.57
  11 -15  -4   70.60    4.55
  11 -15  -4   80.00    5.07
  11 -15  -4   82.18    5.34
  11 -15  -4   72.26    4.82
  11 -15  -4   76.31    5.24
  11 -15  -4   79.32    5.19
   4  11  -4   81.46    5.00
  11 -15  -4   73.90    8.92
   4  11  -4   84.39    8.74
  11 -15  -4   70.85    4.75
 -15   4  -1   -6.58    3.36
  11 -15  -1    1.64    2.22
  11 -15  -1    5.14    3.25
   4  11  -1   -2.70    2.59
  11 -15   2   32.23    5.43
  11 -15   2   31.83    3.27
  11 -15   2   35.32    3.50
  11 -15   2   35.12    3.37
  11 -15   2   31.15    3.12
  11 -15   2   37.77    5.88
 -15   4   2   36.50    6.05
  11 -15   2   25.94    5.11
   4  11   2   27.10    5.33
  11 -15   5   -3.11    3.36
  11 -15   5    1.51    3.27
  11 -15   5    0.63    1.96
  11 -15   5   -0.63    2.04
   4  11   5    0.40    3.32
  11 -15   5    0.19    1.99
 -15   4   5  -11.74    4.24
   4  11   5  -11.07    3.48
  11 -15   5   -7.39    3.20
  11 -15   5    1.68    1.83
  11 -15   8   17.15    2.65
  11 -15   8   22.20    3.17
  11 -15   8   22.40    3.15
  11 -15  11   32.80    2.19
  11 -15  11   30.72    2.27
  11 -15  11   32.22    2.49
   3  11 -11   60.32    3.40
 -14   3 -11   59.49    3.07
   3  11  -8   72.90    5.27
   3  11  -8   78.59    4.98
 -14   3  -8   76.27    5.41
   3  11  -5  133.42    6.52
  11 -14  -5  138.22    6.79
  11 -14  -5  125.77    6.32
  11 -14  -5  132.94    6.34
  11 -14  -5  140.98    6.95
  11 -14  -5  128.21    6.66
   3  11  -5  122.72   10.22
  11 -14  -5  153.40   13.10
 -14   3  -2    6.29    2.73
  11 -14  -2   -2.89    2.87
   3  11  -2    1.63    2.61
  11 -14   1   33.85    5.50
  11 -14   1   33.40    4.94
  11 -14   1   37.00    5.51
   3  11   1   38.43    5.89
 -14   3   1   23.26    4.62
  11 -14   4   -0.02    2.27
  11 -14   4   -0.28    1.62
 -14   3   4   -9.05    3.74
  11 -14   4    0.27    1.87
  11 -14   4   -0.80    1.59
  11 -14   4   -4.38    3.22
  11 -14   4    1.06    1.64
  11 -14   4   -4.61    3.40
  11 -14   4   -9.07    3.28
   3  11   4    0.56    2.50
  11 -14   4    2.64    1.79
  11 -14   7    2.45    2.25
  11 -14   7    2.63    1.93
  11 -14   7   -1.97    1.84
  11 -14   7    2.14    1.89
  11 -14  10   31.86    2.90
  11 -14  10   34.26    3.12
  11 -14  10   33.81    3.17
   2  11  -9   73.53    5.11
   2  11  -9   79.63    4.78
 -13   2  -9   76.10    5.11
  11 -13  -6   83.00    9.90
  11 -13  -6   93.29    5.76
   2  11  -6   94.18    5.90
   2  11  -6  103.06    6.01
  11 -13  -6  103.53    6.04
   2  11  -6  114.98    9.54
  11 -13  -6   95.31    5.83
  11 -13  -3  167.51   12.06
   2  11  -3  193.41   11.80
  11 -13   0  112.42    8.38
   2  11   0  113.26    8.97
 -13   2   0  108.12    8.65
  11 -13   0  104.69    7.27
  11 -13   0  102.68    7.71
  11 -13   0  114.65    9.01
  11 -13   3   25.78    4.86
  11 -13   3   28.25    5.45
  11 -13   3   27.56    4.89
 -13   2   3   27.16    5.17
   2  11   3   32.09    5.29
  11 -13   3   26.37    5.12
  11 -13   6   71.41    4.69
  11 -13   6   61.00    8.43
  11 -13   6   55.63    7.42
  11 -13   6   85.45    9.26
  11 -13   6   64.02    4.99
   2  11   6   65.89    9.18
  11 -13   6   58.57    8.27
  11 -13   6   66.64    4.68
 -13   2   6   60.32    8.02
   2  11   6   61.86    7.97
  11 -13   6   63.42    4.73
  11 -13   9   80.32    5.13
  11 -13   9   72.16    4.81
  11 -13   9   66.09    4.44
   1  11 -10   47.12    3.60
   1  11 -10   47.83    3.94
 -12   1 -10   46.03    3.57
   1  11  -7   -0.97    1.95
   1  11  -7    2.67    2.08
  11 -12  -7    2.04    2.10
  11 -12  -7    7.31    2.42
  11 -12  -4   45.82    6.91
   1  11  -4   36.82    5.25
   1  11  -4   42.29    5.67
  11 -12  -1  129.14    9.09
   1  11  -1  118.60    8.76
  11 -12  -1  121.98    7.69
 -12   1  -1  116.56    8.26
  11 -12   2   -4.56    2.78
  11 -12   2   -0.18    2.13
 -12   1   2    2.65    2.52
  11 -12   2   -7.72    2.78
   1  11   2    1.25    2.79
  11 -12   2    0.23    2.11
  11 -12   5  137.57    6.42
  11 -12   5  130.66   10.65
  11 -12   5  138.40    6.30
  11 -12   5  154.85   11.94
 -12   1   5  126.85   11.24
   1  11   5  148.15   11.57
  11 -12   5  153.45   11.77
  11 -12   5  149.48   11.95
  11 -12   5  147.15    6.66
  11 -12   8   24.21    2.93
  11 -12   8   29.64    3.42
  11 -12  11   28.19    2.64
  11 -12  11   23.78    2.18
   0  11 -11   91.88    4.59
   0  11 -11   94.17    4.30
 -11   0 -11   90.13    4.07
   0  11  -8  490.35   12.36
   0  11  -8  525.04   13.41
 -11   0  -8  492.03   12.56
  11 -11  -5  534.97   12.14
  11 -11  -5  530.45   12.18
  11 -11  -5  491.96   21.49
   0  11  -5  521.22   12.51
   0  11  -5  517.45   12.19
   0  11  -5  511.33   18.16
  11 -11  -5  513.61   11.85
  11 -11  -2   46.76    5.80
   0  11  -2   46.47    5.60
  11 -11   1   91.72    7.07
  11 -11   1   96.04    6.50
 -11   0   1  105.89    8.22
   0  11   1   99.62    8.07
  11 -11   1   99.82    7.97
  11 -11   1  110.61    8.40
  11 -11   4   55.70    7.24
 -11   0   4   63.82    7.63
  11 -11   4   51.87    6.72
  11 -11   4   60.97    6.40
   0  11   4   53.25    6.95
  11 -11   4   58.36    7.21
  11 -11   7   52.91    4.34
  11 -11   7   56.70    4.33
  11 -11   7   65.53    8.75
 -11   0   7   60.56    8.29
  11 -11   7   52.84    4.41
  11 -11  10   43.35    3.65
  11 -11  10   46.25    3.94
  11 -11  10   44.21    3.55
  -1  11 -12   33.38    2.36
  -1  11  -9   54.07    4.60
  -1  11  -9   47.30    3.91
 -10  -1  -9   52.11    4.09
  11 -10  -6  154.15    6.88
  11 -10  -6  156.49    6.81
  -1  11  -6  155.97    7.04
  -1  11  -6  152.04    7.04
  11 -10  -6  154.25    6.69
  11 -10  -6  147.25   12.48
  11 -10  -3  108.03    8.99
 -10  -1  -3   96.41    7.19
  -1  11  -3   97.56    7.45
 -10  -1   0  875.95   20.86
  11 -10   0  891.57   18.82
  11 -10   0  889.54   19.93
  11 -10   0  886.17   22.01
  -1  11   0  897.24   21.92
  11 -10   0  868.61   21.75
  -1  11   3   45.20    6.22
  11 -10   3   37.87    5.67
  11 -10   3   42.27    5.46
  11 -10   3   41.83    4.99
 -10  -1   3   42.09    5.86
  11 -10   3   36.02    5.39
  11 -10   6  258.28   15.72
  11 -10   6  263.27   15.86
  11 -10   6  244.01   14.69
  11 -10   6  255.42    8.63
  11 -10   6  266.95    8.88
  -1  11   6  251.22   15.18
  11 -10   6  243.96   14.68
 -10  -1   6  262.88   16.30
  11 -10   9   32.26    3.18
  11 -10   9   38.79    3.88
  11 -10  12   17.20    1.83
  11 -10  12   20.35    1.96
  -2  11 -10   47.82    4.05
  -2  11 -10   54.22    4.00
  -9  -2 -10   44.27    3.49
  11  -9  -7    1.52    1.61
  11  -9  -7    3.29    2.42
  -2  11  -7   -0.73    1.89
  -2  11  -7    2.53    1.91
  -2  11  -7   -0.37    1.50
  11  -9  -7    7.01    1.79
  -9  -2  -7    0.24    1.81
  11  -9  -4   36.55    5.98
  -2  11  -4   30.26    4.23
  11  -9  -4   36.83    5.19
  11  -9  -1  305.59   11.87
  -9  -2  -1  325.86   11.48
  11  -9  -1  326.17   12.93
  11  -9  -1  311.52   12.63
  -2  11  -1  303.20   12.45
  11  -9   2    5.73    2.73
  11  -9   2   11.68    3.63
  11  -9   2   10.21    2.94
  11  -9   2   10.04    2.89
  -2  11   2    8.24    3.27
  11  -9   5  361.49   17.39
  11  -9   5  342.70   15.83
  -2  11   5  374.32   17.38
  11  -9   5  330.80   16.62
  11  -9   5  380.24   17.61
  11  -9   8  266.78    8.91
  11  -9   8  263.20    9.07
  11  -9  11   17.16    2.18
  11  -9  11   15.54    2.18
  -3  11 -11  101.01    4.86
  -3  11 -11  106.79    4.88
  -3  11  -8  168.40    7.36
  -3  11  -8  168.30    7.62
  -3  11  -8  162.61    6.85
  -8  -3  -8  170.32    7.02
  11  -8  -5 1170.04   29.26
  -3  11  -5 1154.01   25.09
  11  -8  -5 1161.57   31.14
  11  -8  -2  371.62   14.60
  11  -8  -2  335.58   12.36
  11  -8  -2  347.42   11.91
  -3  11  -2  373.04   13.03
  11  -8   1  521.11   16.30
  11  -8   1  498.64   13.92
  11  -8   1  504.10   12.69
  11  -8   1  512.09   15.84
  -3  11   1  492.32   16.28
  11  -8   4  151.61   10.74
  11  -8   4  135.39   10.00
  11  -8   4  163.23   11.31
  11  -8   4  145.32    9.30
  -3  11   4  156.29   10.78
  11  -8   7   81.37    9.34
  11  -8   7   95.89   10.43
  11  -8   7   79.23    8.79
  -3  11   7   79.47    8.94
  11  -8   7   85.85    5.40
  11  -8   7   68.15    9.07
  11  -8  10   38.58    3.43
  11  -8  10   37.29    3.63
  -4  11 -12    0.17    1.01
  -4  11 -12   -0.13    1.15
  -4  11  -9   31.85    3.52
  -4  11  -9   30.68    3.38
  11  -7  -9   29.59    3.41
  -4  11  -9   29.23    3.30
  11  -7  -6   59.77    4.36
  -4  11  -6   42.09    5.77
  -4  11  -6   54.99    4.15
  11  -7  -6   53.40    4.04
  11  -7  -6   56.13    7.19
  -4  11  -6   67.12    4.61
  11  -7  -6   52.20    7.52
  -7  -4  -6   59.34    4.59
  11  -7  -6   53.87    4.03
  -7  -4  -3   98.87    7.44
  11  -7  -3  109.47    8.59
  -4  11  -3  104.49    6.61
  11  -7  -3  108.51    7.61
  -4  11   0   45.09    4.73
  11  -7   0   50.66    4.85
  11  -7   0   43.12    3.68
  11  -7   0   44.42    4.85
  -4  11   0   47.99    5.16
  11  -7   0   46.71    3.56
  11  -7   0   33.59    4.46
  -4  11   3   73.90    7.07
  11  -7   3   69.24    6.53
  11  -7   3   72.54    5.85
  11  -7   3   73.93    7.32
  11  -7   3   77.73    7.36
  11  -7   6   53.68    7.77
  11  -7   6   58.99    7.54
  11  -7   6   64.63    7.82
  11  -7   6   65.61    4.46
  11  -7   6   76.36    8.30
  -4  11   6   76.01    8.46
  11  -7   9   52.62    4.43
  11  -7   9   50.69    4.15
  -5  11 -10   25.17    2.95
  11  -6 -10   29.98    3.54
  -5  11 -10   25.32    3.01
  -5  11  -7  157.63   11.95
  11  -6  -7  167.66    7.43
  -5  11  -7  171.52    7.37
  -5  11  -7  164.12    7.10
  11  -6  -7  145.65    6.80
  -5  11  -7  162.78    6.77
  11  -6  -7  165.18   12.95
  -6  -5  -7  161.79    7.71
  -6  -5  -4  211.09   11.32
  11  -6  -4  239.66   13.18
  11  -6  -4  248.88   12.41
  11  -6  -1  214.21    9.47
  11  -6  -1  215.31    8.67
  -5  11  -1  219.26   10.37
  11  -6  -1  219.68   10.24
  -5  11  -1  214.04    9.58
  11  -6  -1  216.05    8.41
  -5  11   2  339.23   11.23
  -6  -5   2  326.99   10.92
  11  -6   2  305.77   11.68
  11  -6   2  320.56   10.25
  -5  11   2  334.18   13.81
  11  -6   2  334.20   13.83
  11  -6   2  336.25   13.32
  11  -6   5  765.89   24.30
  11  -6   5  726.05   22.61
  -5  11   5  680.90   23.10
  11  -6   5  710.77   23.61
  11  -6   5  711.17   24.03
  11  -6   8  168.97    7.41
  11  -6  11  203.00    6.75
  11  -6  11  203.00    6.65
  -6  11 -11    3.41    1.62
  11  -5  -8  148.39    7.17
  -6  11  -8  154.49    6.85
  -6  11  -8  151.45    7.01
  11  -5  -8  140.87    6.96
  -6  11  -8  155.45    6.86
  -5  -6  -8  148.04    7.61
  11  -5  -5   -0.82    2.30
  -6  11  -5   -3.22    2.93
  -5  -6  -5   -4.71    2.56
  -5  -6  -2  234.38   11.70
  -6  11  -2  266.17   11.88
  -6  11  -2  253.07    9.43
  11  -5  -2  250.84    9.11
  11  -5  -2  251.24   10.30
  -5  -6   1   94.97    6.35
  11  -5   1   90.75    5.84
  -6  11   1   99.78    6.69
  -6  11   1  105.26    7.42
  11  -5   1   94.14    7.16
  11  -5   1   90.16    6.74
  -5  -6   4   14.33    3.21
  11  -5   4   17.65    4.21
  11  -5   4   21.61    4.77
  11  -5   4   13.38    3.29
  -6  11   4   15.11    4.37
  11  -5   4   22.56    4.25
  11  -5   7  485.51   11.79
  11  -5   7  533.87   22.84
  11  -5   7  580.12   24.42
  11  -5   7  517.33   22.27
  -6  11   7  483.83   21.69
  11  -5   7  497.93   12.79
  11  -5   7  552.54   24.15
  11  -5  10   10.32    2.20
  -7  11 -12   43.22    2.76
  11  -4  -9   51.34    4.50
  -7  11  -9   51.28    3.94
  -7  11  -9   47.03    4.04
  11  -4  -9   40.84    4.17
  -7  11  -9   54.41    4.32
  11  -4  -6  244.26   14.56
  -7  11  -6  221.39   13.65
  11  -4  -6  234.71    7.92
  -7  11  -6  230.17    8.33
  -7  11  -6  220.64    7.58
  11  -4  -6  224.19    8.23
  -4  -7  -6  223.08    8.28
  -4  -7  -6  225.37    8.49
  -4  -7  -3  570.55   18.75
  -7  11  -3  627.29   19.55
  11  -4  -3  626.51   18.08
  -7  11   0  845.79   19.06
  11  -4   0  798.18   17.05
  -7  11   0  863.49   20.16
  11  -4   0  861.86   15.46
  -4  -7   0  793.79   18.45
  11  -4   0  834.70   19.19
  -7  11   3   88.07    6.36
  -7  11   3   92.09    7.85
  -4  -7   3   82.22    5.94
  -4  -7   3   83.92    6.78
  11  -4   3   73.05    6.55
  11  -4   3   90.24    8.01
  11  -4   3   86.71    7.89
  11  -4   3   81.32    6.09
  11  -4   6  121.22    6.13
  -4  -7   6  121.98    9.46
  11  -4   6  130.53   11.11
  11  -4   6  126.07   10.93
  -7  11   6  118.97   10.63
  11  -4   6  117.76   10.16
  11  -4   6  125.20   11.14
  11  -4   6  122.67    6.14
  11  -4   9   32.60    3.58
  11  -4  12   77.45    3.33
  11  -4  12   76.77    3.37
  11  -3 -10    5.76    2.24
  -8  11 -10    7.16    2.09
  11  -3 -10   12.35    2.73
  -8  11 -10    5.70    2.04
  -8  11  -7  236.07   15.22
  11  -3  -7  228.03   15.36
  11  -3  -7  235.65    8.48
  -8  11  -7  247.89    8.90
  11  -3  -7  211.76    8.51
  -8  11  -7  242.12    8.40
  -3  -8  -7  235.90    8.87
  -3  -8  -7  232.70    9.18
  -3  -8  -4  226.21   12.70
  11  -3  -4  249.98   12.52
  11  -3  -1  258.24    9.99
  11  -3  -1  240.92    9.67
  -8  11  -1  241.38    9.61
  -3  -8  -1  232.55   10.87
  -3  -8  -1  243.25   12.12
  -8  11  -1  271.30   12.02
  -8  11   2  581.87   18.33
  -3  -8   2  563.61   16.14
  -3  -8   2  570.41   16.98
  -8  11   2  586.00   16.72
  11  -3   2  612.16   17.04
  11  -3   2  589.54   18.58
  11  -3   2  588.71   17.57
  11  -3   5  117.38   10.04
  -3  -8   5  134.90   10.12
  11  -3   5  124.83   10.32
  11  -3   5  120.65   10.70
  11  -3   5  123.54    9.22
  -8  11   5  124.79   10.33
  11  -3   8  106.33    5.99
  11  -3   8  115.15    6.17
  11  -3  11   27.25    2.92
  -9  11 -11   47.16    3.44
  11  -2  -8  164.36    7.38
  -9  11  -8  164.42    7.46
  11  -2  -8  155.04    7.60
  -9  11  -8  167.18    7.25
  -2  -9  -8  150.06    7.67
  11  -2  -5  317.00   15.43
  -2  -9  -5  311.65   16.01
  -2  -9  -2  406.15   16.23
  -9  11  -2  419.37   15.64
  11  -2  -2  395.84   13.63
  -9  11   1  522.06   16.26
  -2  -9   1  508.51   17.74
  -2  -9   1  531.12   16.22
  -2  -9   1  487.75   16.13
  11  -2   1  526.68   14.15
  11  -2   1  526.27   15.16
  11  -2   1  520.48   12.26
  -9  11   1  554.33   16.98
  11  -2   1  562.55   17.50
  11  -2   4  264.17   14.05
  -2  -9   4  265.21   13.23
  11  -2   4  255.70   13.36
  -2  -9   4  282.61   12.63
  -9  11   4  272.70   14.41
  -9  11   4  254.97   11.79
  11  -2   4  268.99   14.50
  11  -2   7  174.65   13.84
  -2  -9   7  158.90   12.71
  11  -2   7  159.99   13.11
  11  -2   7  160.64   12.69
  -9  11   7  142.28   12.49
  11  -2   7  141.05   12.79
  11  -2   7  144.37    6.99
  11  -2  10   35.91    3.62
 -10  11 -12   84.41    3.42
  11  -1  -9  140.84    6.82
 -10  11  -9  152.25    7.02
  11  -1  -9  150.86    7.35
 -10  11  -9  151.43    6.89
  -1 -10  -6  484.90   12.29
  -1 -10  -6  493.04   12.00
  -1 -10  -6  458.37   20.83
 -10  11  -6  507.92   21.97
  -1 -10  -6  490.25   12.10
  11  -1  -6  478.12   11.07
 -10  11  -6  537.53   12.77
  11  -1  -6  489.15   12.43
 -10  11  -6  511.44   11.76
  -1 -10  -6  504.46   12.87
  11  -1  -6  535.16   21.83
  -1 -10  -3   -3.11    3.15
  11  -1  -3    2.81    2.16
 -10  11  -3    3.86    2.66
 -10  11   0 1350.15   27.64
  11  -1   0 1332.35   22.49
  -1 -10   0 1269.62   26.20
  -1 -10   0 1340.83   28.79
  11  -1   0 1293.63   20.99
 -10  11   0 1332.31   24.14
  11  -1   0 1310.88   25.06
  11  -1   3  112.37    8.88
 -10  11   3  133.77    9.94
 -10  11   3  132.50    8.92
  -1 -10   3  111.10    8.17
  -1 -10   3  115.96    8.77
  11  -1   3  124.88    9.59
  11  -1   6  646.88   25.38
  11  -1   6  544.78   23.59
  11  -1   6  554.05   21.85
  -1 -10   6  579.32   22.54
  11  -1   6  574.24   23.58
 -10  11   6  600.57   24.46
  11  -1   9   51.67    4.26
  11  -1  12   53.11    2.85
  11   0 -10   40.02    3.60
 -11  11 -10   37.36    3.30
 -11  11 -10   36.82    3.46
   0 -11  -7   52.88    4.64
  11   0  -7   49.26    4.02
 -11  11  -7   58.33    4.70
  11   0  -7   49.46    4.72
 -11  11  -7   54.45    4.45
   0 -11  -7   57.15    5.02
   0 -11  -7   58.79    4.66
  11   0  -4   56.14    6.56
   0 -11  -4   62.47    7.90
 -11  11  -4   71.53    7.47
   0 -11  -1   99.62    8.18
   0 -11  -1  102.59    8.64
 -11  11  -1  105.60    8.39
  11   0  -1  103.30    7.32
  11   0  -1   88.13    6.43
  11   0   2   41.01    5.11
  11   0   2   40.61    5.72
   0 -11   2   54.27    6.18
   0 -11   2   38.43    5.66
   0 -11   2   35.02    5.43
 -11  11   2   40.95    5.63
 -11  11   2   41.96    5.66
  11   0   5  479.04   20.47
  11   0   5  503.09   21.78
   0 -11   5  518.92   19.42
   0 -11   5  489.30   20.10
  11   0   5  516.27   21.48
 -11  11   5  529.12   22.25
 -11  11   5  488.39   18.38
  11   0   8  521.80   13.11
  11   0  11   80.52    4.12
  11   0  11   81.50    3.83
  11   1 -11  250.65    6.88
 -12  11 -11  253.64    6.87
  11   1  -8  172.59    7.26
 -12  11  -8  185.75    7.90
  11   1  -8  164.22    7.92
 -12  11  -8  166.18    7.36
   1 -12  -8  162.97    7.83
   1 -12  -5  724.22   14.15
   1 -12  -5  741.31   14.63
 -12  11  -5  730.59   14.44
  11   1  -5  696.37   14.56
   1 -12  -5  710.39   26.44
   1 -12  -5  737.81   14.36
  11   1  -5  770.88   25.19
   1 -12  -5  749.67   14.84
   1 -12  -5  692.23   14.71
   1 -12  -2  156.00   10.46
   1 -12  -2  146.80   11.08
 -12  11  -2  162.75   10.62
  11   1  -2  156.20    9.62
 -12  11   1  540.15   18.62
 -12  11   1  581.77   18.31
  11   1   1  538.40   18.29
   1 -12   1  566.13   18.99
   1 -12   1  535.39   18.84
   1 -12   1  537.17   19.25
  11   1   1  508.31   15.56
  11   1   4  267.11   14.62
 -12  11   4  239.32   13.29
   1 -12   4  262.61   14.01
   1 -12   4  241.20   14.15
  11   1   4  231.19   14.27
 -12  11   4  263.85   15.27
   1 -12   7  293.88    9.06
  11   1  10  175.20    6.81
  11   1  10  184.44    7.41
   1 -12  10  198.66    7.11
 -13  11  -9   -0.51    1.67
  11   2  -9    1.56    1.76
 -13  11  -9    2.46    1.86
  11   2  -6  115.70   11.09
   2 -13  -6  113.57    6.43
   2 -13  -6  119.02    6.26
   2 -13  -6  112.02    6.01
 -13  11  -6  127.47   12.01
 -13  11  -6  123.54    6.45
  11   2  -6  103.82    6.40
   2 -13  -6  113.82    6.41
 -13  11  -6  121.75    6.23
   2 -13  -6  102.92   10.94
   2 -13  -6  109.77    6.46
 -13  11  -3    7.85    2.74
  11   2  -3    8.32    2.95
   2 -13  -3    9.81    3.93
  11   2   0   41.46    5.18
  11   2   0   49.08    5.33
   2 -13   0   49.24    6.32
   2 -13   0   41.35    5.56
 -13  11   0   41.90    5.77
 -13  11   0   44.14    5.05
  11   2   3    9.76    3.49
 -13  11   3   14.25    4.12
   2 -13   3   19.22    4.26
 -13  11   3    6.93    3.14
  11   2   3    1.98    3.29
   2 -13   3   15.20    3.74
   2 -13   3   10.08    3.71
   2 -13   6   25.81    5.79
  11   2   6   28.97    6.19
   2 -13   6   22.00    3.01
   2 -13   6   22.05    4.58
  11   2   6   14.76    4.44
 -13  11   6   22.02    5.67
   2 -13   9    0.18    1.91
  11   2   9    1.56    1.73
  11   2   9   -0.67    1.76
  11   3 -10   91.58    4.52
 -14  11 -10   92.01    4.57
 -14  11 -10   95.15    4.79
   3 -14  -7   36.65    4.16
  11   3  -7   47.03    3.91
 -14  11  -7   40.14    4.09
  11   3  -7   45.79    4.74
 -14  11  -7   46.25    4.27
   3 -14  -7   36.31    4.03
   3 -14  -7   37.49    3.79
 -14  11  -4  136.13   10.67
   3 -14  -4  133.39    6.48
   3 -14  -4  122.64    6.18
   3 -14  -4  117.43    6.15
  11   3  -4  122.69   10.20
   3 -14  -4  123.97    6.00
   3 -14  -4  122.47    6.04
   3 -14  -4  128.56   11.77
   3 -14  -4  124.13    6.42
   3 -14  -4  116.51    5.98
   3 -14  -1  859.79   25.60
   3 -14  -1  860.80   26.68
 -14  11  -1  876.70   25.65
  11   3  -1  875.94   23.61
  11   3   2   72.12    7.78
  11   3   2   54.43    6.13
   3 -14   2   63.46    7.28
   3 -14   2   66.64    7.73
   3 -14   2   70.82    7.28
 -14  11   2   51.52    6.72
 -14  11   2   65.67    7.28
  11   3   2   69.88    6.90
  11   3   5  252.76   15.88
   3 -14   5  271.03   15.86
   3 -14   5  271.01   16.49
   3 -14   5  293.05    9.17
 -14  11   5  281.99   15.81
   3 -14   5  275.97    9.14
 -14  11   5  311.85   18.29
  11   3   5  317.47   18.53
   3 -14   5  281.04    9.59
   3 -14   8   22.16    3.26
   3 -14   8   21.61    3.00
  11   3  11   54.22    2.92
   3 -14  11   59.99    3.16
  11   3  11   52.65    3.15
 -15  11 -11    2.74    1.17
   4 -15  -8    2.90    2.03
 -15  11  -8    1.77    1.89
  11   4  -8   -0.72    1.49
 -15  11  -8    3.04    2.00
   4 -15  -5    1.12    2.06
   4 -15  -5    0.44    1.73
   4 -15  -5    1.58    1.93
   4 -15  -5    2.03    1.79
   4 -15  -5    1.19    1.71
   4 -15  -5   -0.04    1.99
  11   4  -5    2.36    2.81
   4 -15  -5    1.93    1.92
   4 -15  -5    8.40    3.59
   4 -15  -2   66.74    4.46
   4 -15  -2   70.02    4.69
   4 -15  -2   56.48    7.63
   4 -15  -2   73.41    4.74
   4 -15  -2   61.14    4.42
 -15  11  -2   69.82    7.82
  11   4  -2   61.50    6.91
   4 -15  -2   75.32    4.75
   4 -15  -2   64.50    4.51
 -15  11   1  100.96    8.64
   4 -15   1   85.08    8.68
   4 -15   1   82.67    8.37
   4 -15   1   87.76    8.29
 -15  11   1   83.95    8.45
  11   4   1   91.47    8.20
  11   4   1   79.20    7.67
   4 -15   4   32.87    6.40
 -15  11   4   44.61    6.98
  11   4   4   53.42    7.52
   4 -15   4   37.51    3.43
   4 -15   4   33.06    3.49
   4 -15   4   23.97    5.36
 -15  11   4   37.74    6.03
  11   4   4   32.15    5.65
   4 -15   4   31.50    3.38
   4 -15   4   34.40    3.71
   4 -15   7   12.82    2.90
   4 -15   7   11.28    2.21
   4 -15   7   12.47    2.65
   4 -15  10    2.02    1.68
  11   4  10   -2.07    1.19
  11   4  10    0.23    1.71
  11   4  10   -1.19    1.56
  11   5  -9    0.32    1.34
 -16  11  -9    0.78    1.61
 -16  11  -9    0.50    1.78
   5 -16  -6  159.09    7.66
   5 -16  -6  176.22    7.36
   5 -16  -6  164.78    7.62
   5 -16  -6  166.05    7.57
   5 -16  -3   23.97    3.27
   5 -16  -3   25.26    3.20
   5 -16  -3   20.15    2.98
 -16  11  -3   23.31    5.02
   5 -16  -3   13.35    4.63
   5 -16  -3   20.57    3.04
   5 -16  -3   18.83    2.79
  11   5  -3   21.55    4.52
   5 -16  -3   19.43    2.94
   5 -16  -3   19.46    2.79
   5 -16   0  254.21    8.53
  11   5   0  238.47   14.12
   5 -16   0  265.82    8.54
 -16  11   0  245.40   14.67
   5 -16   0  251.29   14.78
   5 -16   0  261.79    8.56
   5 -16   0  264.96    8.66
   5 -16   0  233.08   14.50
   5 -16   0  252.58    8.27
   5 -16   0  249.69    8.65
  11   5   3  176.96   12.38
   5 -16   3  197.19    7.74
   5 -16   3  221.36   14.62
   5 -16   3  198.80   14.08
   5 -16   3  202.91    7.48
  11   5   3  231.16   14.80
 -16  11   3  201.60   13.74
   5 -16   3  195.57    7.76
   5 -16   3  201.88    7.52
   5 -16   3  207.90    7.42
   5 -16   3  206.74    8.26
   5 -16   6  119.27    5.76
   5 -16   6  125.24    6.47
   5 -16   6  120.11    6.17
   5 -16   6  121.83    6.81
  11   5   9    2.84    1.80
   5 -16   9    1.79    1.52
  11   5   9    1.48    1.85
   5 -16   9   -0.49    1.87
 -17  11 -10   -0.03    1.12
  11   6 -10    2.28    1.09
 -17  11 -10   -1.14    1.28
   6 -17  -7    7.57    2.16
   6 -17  -7    7.68    2.47
 -17  11  -7    7.90    2.49
 -17  11  -7    5.23    2.13
   6 -17  -4    4.60    2.21
   6 -17  -4    9.18    2.55
   6 -17  -4    4.46    2.06
   6 -17  -4    6.15    2.18
   6 -17  -4    4.77    2.22
   6 -17  -4    4.17    2.16
   6 -17  -4    4.08    2.01
   6 -17  -1   24.33    3.15
   6 -17  -1   11.61    3.87
   6 -17  -1   19.35    2.97
   6 -17  -1   22.99    3.16
   6 -17  -1   25.75    3.20
  11   6  -1   16.58    4.17
   6 -17  -1   22.46    5.37
   6 -17  -1   25.33    3.35
   6 -17  -1   25.70    3.20
 -17  11  -1   23.27    5.13
   6 -17   2   -0.69    1.72
  11   6   2   -2.74    2.64
   6 -17   2   -0.65    1.83
   6 -17   2    1.93    1.76
  11   6   2    0.84    1.55
   6 -17   2   -0.98    2.07
   6 -17   2   -1.49    3.00
   6 -17   2    0.29    1.73
  11   6   2  -12.12    3.37
 -17  11   2   10.85    4.03
   6 -17   2    4.48    2.85
   6 -17   2   -2.03    2.36
   6 -17   5    7.33    2.16
   6 -17   5    6.23    2.05
   6 -17   5    6.44    2.54
   6 -17   5    5.66    2.46
   6 -17   8    0.08    1.98
   6 -17   8    0.63    1.40
  11   6   8    0.80    1.92
   6 -17   8   -1.42    1.79
 -18  11  -8   39.08    3.56
 -18  11  -8   44.68    3.74
   7 -18  -5   54.24    4.41
   7 -18  -5   48.38    4.48
   7 -18  -5   52.28    4.70
   7 -18  -5   55.35    4.79
   7 -18  -5   58.11    4.72
   7 -18  -5   52.73    4.12
   7 -18  -2   34.41    3.90
   7 -18  -2   31.41    3.53
   7 -18  -2   33.05    3.71
  11   7  -2   34.79    5.56
   7 -18  -2   30.02    5.72
   7 -18  -2   37.61    3.85
   7 -18  -2   29.64    3.40
   7 -18  -2   32.05    3.70
   7 -18  -2   26.00    3.40
 -18  11  -2   37.13    6.27
   7 -18   1   99.04    5.91
 -18  11   1   85.25    9.77
   7 -18   1   94.79    5.73
   7 -18   1   87.74    5.49
  11   7   1   98.00    9.57
   7 -18   1  104.66   10.61
   7 -18   1   83.75    5.37
   7 -18   1   96.66    5.68
   7 -18   1   92.17    5.57
  11   7   1  103.82    9.91
   7 -18   1   80.61    5.14
   7 -18   1   90.59    9.88
   7 -18   4   39.57    4.03
   7 -18   4   47.72    3.91
   7 -18   4   39.36    4.15
   7 -18   4   45.33    4.17
   7 -18   4   47.03    4.05
   7 -18   4   42.92    3.76
   7 -18   7   22.39    3.34
   7 -18   7   12.25    2.48
   7 -18   7   19.59    2.59
   7 -18   7   22.42    3.05
   7 -18  10   10.30    1.68
  11   7  10    7.20    1.54
  11   7  10   10.74    1.75
 -19  11  -9   -1.67    1.24
 -19  11  -9   -3.72    1.51
   8 -19  -6    6.94    2.46
   8 -19  -6    6.73    2.03
   8 -19  -6    9.05    2.63
   8 -19  -3   14.92    2.98
   8 -19  -3   20.51    2.91
   8 -19  -3   17.31    3.16
   8 -19  -3   20.11    3.10
   8 -19  -3   13.62    2.89
   8 -19  -3   15.41    2.74
   8 -19  -3   15.43    3.04
   8 -19   0    1.77    2.12
   8 -19   0   -6.72    4.06
   8 -19   0   -0.17    1.99
   8 -19   0    0.94    1.99
   8 -19   0    0.47    2.06
   8 -19   0    0.02    2.29
   8 -19   0   -1.58    2.23
   8 -19   3   41.20    4.13
   8 -19   3   42.76    4.02
   8 -19   3   44.34    4.12
   8 -19   3   44.74    4.24
   8 -19   3   40.10    3.83
   8 -19   3   44.77    4.40
  11   8   3   37.67    3.89
   8 -19   6   20.74    3.16
   8 -19   6   21.93    3.09
   8 -19   6   17.24    2.54
   8 -19   6   21.96    3.51
   8 -19   9    1.57    1.34
  11   8   9    3.07    1.35
  11   8   9    2.46    1.44
   8 -19   9   -1.58    1.49
  11   8   9    0.91    1.49
   9 -20  -7    1.96    1.69
 -20  11  -7    3.55    1.94
 -20  11  -7    3.41    1.96
   9 -20  -4   17.04    2.77
   9 -20  -4   17.05    2.89
   9 -20  -4   17.19    3.08
   9 -20  -4   17.87    3.04
   9 -20  -4   16.88    3.05
   9 -20  -4   17.31    2.54
   9 -20  -1   67.73    5.14
   9 -20  -1   62.03    4.55
   9 -20  -1   61.72    4.97
   9 -20  -1   73.14    5.37
   9 -20  -1   64.73    4.91
   9 -20  -1   58.01    4.63
   9 -20  -1   64.11    4.95
   9 -20   2    7.57    2.46
   9 -20   2   10.84    2.50
   9 -20   2   12.52    2.95
   9 -20   2   11.05    2.62
   9 -20   2   11.65    2.78
   9 -20   2   12.74    2.66
   9 -20   5   15.11    2.96
   9 -20   5   17.33    2.97
   9 -20   5   22.42    3.37
   9 -20   5   21.90    3.08
   9 -20   5   15.26    2.46
   9 -20   5   17.58    2.55
  11   9   5   17.60    3.03
   9 -20   8   30.20    2.62
  11   9   8   31.86    3.16
   9 -20   8   32.08    2.90
   9 -20   8   36.47    3.16
 -21  11  -8    2.49    1.37
 -21  11  -8    3.21    1.52
  10 -21  -5    1.86    1.94
  10 -21  -5    0.34    1.89
  10 -21  -5    2.85    2.24
  10 -21  -2   -0.44    1.85
  10 -21  -2    0.58    1.71
  10 -21  -2    1.24    1.67
  10 -21  -2    2.15    1.86
  10 -21  -2    1.26    2.07
  10 -21  -2   -2.05    1.95
  10 -21  -2    1.08    2.11
  10 -21   1   54.90    4.62
  10 -21   1   53.12    4.61
  10 -21   1   54.06    4.55
  10 -21   1   51.60    4.43
  10 -21   1   51.41    4.51
  10 -21   1   46.97    4.30
  10 -21   4    7.86    2.27
  10 -21   4    8.51    2.48
  10 -21   4   10.34    2.38
  10 -21   4    7.26    2.01
  11  10   4    9.16    2.14
  10 -21   4   10.45    2.60
  10 -21   4    6.48    2.46
  10 -21   7    0.61    1.64
  10 -21   7   -0.69    1.32
  10 -21   7    0.45    1.50
  11  10   7   -0.06    1.52
  10 -21   7    0.34    1.61
 -22  11  -6    6.56    2.01
  11 -22  -6    7.47    2.14
 -22  11  -6    7.20    2.04
  11 -22  -3   31.99    3.20
  11 -22  -3   35.14    3.68
  11 -22  -3   38.28    3.91
  11 -22  -3   37.19    4.08
  11 -22  -3   33.69    3.79
  11 -22   0   27.54    3.54
  11 -22   0   30.47    3.23
  11 -22   0   40.77    4.10
  11 -22   0   32.61    3.84
  11 -22   0   37.49    3.90
  11 -22   0   31.42    3.44
  11 -22   0   32.87    3.65
  11 -22   3    5.48    2.25
  11 -22   3    3.52    2.36
  11 -22   3    5.72    2.17
  11 -22   3    1.48    1.85
  11 -22   3    2.28    1.94
  11 -22   3    3.59    2.03
  11 -22   6   -0.22    1.18
  11 -22   6    2.58    1.84
  11 -22   6    0.71    1.42
  11  11   6    1.86    1.46
  11 -22   6   -1.08    1.72
  11 -22   6    0.29    1.67
  11  11   6    0.80    1.41
 -23  11  -7    1.20    1.15
 -23  11  -7    3.63    1.35
  12 -23  -4    3.17    1.82
  12 -23  -4   -1.14    1.49
  12 -23  -4    0.98    1.64
  12 -23  -4   -0.74    2.07
  12 -23  -1   13.80    2.52
  12 -23  -1   14.77    3.04
  12 -23  -1   12.54    2.38
  12 -23  -1   13.37    2.41
  12 -23  -1   14.27    3.04
  12 -23  -1   15.53    2.98
  12 -23   2    7.58    2.29
  12 -23   2    6.09    2.28
  12 -23   2    6.80    2.30
  12 -23   2    5.08    2.08
  12 -23   2   10.92    2.48
  12 -23   2    9.33    2.54
  12 -23   5    3.07    1.78
  12 -23   5    3.26    1.79
  12 -23   5    1.12    1.77
  12 -23   5    1.28    1.30
  12 -23   5    4.06    1.87
  11  12   5    2.37    1.31
  12 -23   5    3.51    1.49
 -22  10  -8    8.90    1.53
 -22  10  -8    9.05    1.49
  12 -22  -5   35.27    3.54
  12 -22  -5   31.02    3.48
  12 -22  -5   29.70    3.22
  12 -22  -2   33.01    3.92
  12 -22  -2   31.86    3.47
  12 -22  -2   38.79    3.59
  12 -22  -2   31.51    3.70
  12 -22  -2   34.72    3.85
  12 -22   1  163.43    7.08
  12 -22   1  174.26    7.68
  12 -22   1  161.35    7.01
  12 -22   1  175.59    7.69
  12 -22   1  171.61    7.46
  12 -22   1  158.38    7.25
  12 -22   1  166.45    7.07
  12 -22   4   28.81    3.50
  12 -22   4   27.83    3.27
  12 -22   4   30.48    3.18
  12 -22   4   32.32    3.52
  12 -22   4   33.81    3.43
  12 -22   4   33.61    3.48
  12 -22   7   -1.16    1.35
  12 -22   7    1.76    1.48
  12 -22   7    1.57    1.32
  10  12   7    1.44    1.32
  12 -22   7   -1.96    1.65
  10  12   7    4.41    1.43
 -21   9  -9    1.11    0.92
  12 -21  -6   25.51    3.05
  12 -21  -6   24.36    2.88
  12 -21  -3    8.75    2.52
  12 -21  -3    9.69    2.69
  12 -21  -3    8.01    2.30
  12 -21  -3   10.60    2.44
  12 -21  -3   10.44    2.55
  12 -21   0   -0.46    1.78
  12 -21   0   -1.03    1.98
  12 -21   0   -0.20    2.06
  12 -21   0   -0.62    2.01
  12 -21   0    0.46    1.83
  12 -21   0    0.33    2.03
  12 -21   0   -1.16    1.77
  12 -21   0   -2.20    1.83
  12 -21   3   49.43    4.25
  12 -21   3   63.06    4.89
  12 -21   3   47.40    4.32
  12 -21   3   55.82    4.50
  12 -21   3   57.08    4.50
  12 -21   3   50.80    4.25
  12 -21   6  147.35    6.33
  12 -21   6  139.70    6.09
  12 -21   6  133.24    6.05
   9  12   6  131.40    6.12
  12 -21   6  147.51    5.82
  12 -21   6  135.93    5.36
  12 -21   6  136.12    6.15
   8  12  -7   63.89    3.68
  12 -20  -7   60.80    4.06
 -20   8  -7   65.81    4.34
  12 -20  -4  133.90    6.82
  12 -20  -4  121.01    6.47
  12 -20  -4  137.13    7.06
  12 -20  -4  128.91    6.60
  12 -20  -4  121.67    6.48
  12 -20  -1  243.31    9.25
  12 -20  -1  245.90    9.16
  12 -20  -1  250.92    8.87
  12 -20  -1  239.85    8.39
  12 -20  -1  253.80    8.49
  12 -20  -1  256.50    9.36
  12 -20  -1  261.05    9.20
  12 -20  -1  258.90    9.63
  12 -20   2   -0.29    1.54
  12 -20   2    0.79    1.93
  12 -20   2    0.58    2.01
  12 -20   2    0.18    1.91
  12 -20   2   -1.39    2.11
  12 -20   2   -0.97    1.85
  12 -20   2    1.12    1.96
  12 -20   2    2.19    1.81
  12 -20   5   23.04    3.11
  12 -20   5   28.00    3.54
  12 -20   5   26.43    3.29
  12 -20   5   30.52    3.49
  12 -20   5   24.84    3.10
  12 -20   5   22.92    3.37
  12 -20   8    4.95    1.64
  12 -20   8    7.53    1.73
  12 -20   8    8.65    1.81
  12 -20   8    5.76    1.79
 -19   7  -8   10.95    2.05
   7  12  -8   13.98    2.08
 -19   7  -8   11.56    2.39
  12 -19  -5   33.02    3.71
  12 -19  -5   31.72    3.65
   7  12  -5   36.96    3.43
  12 -19  -5   34.85    3.97
  12 -19  -5   35.04    3.49
  12 -19  -2   36.36    3.93
  12 -19  -2   32.07    3.73
  12 -19  -2   28.51    3.53
  12 -19  -2   37.24    3.89
  12 -19  -2   35.29    3.88
  12 -19  -2   34.31    3.87
  12 -19   1  206.74    8.19
  12 -19   1  210.24    8.06
  12 -19   1  205.19    8.44
  12 -19   1  220.79    8.43
  12 -19   1  218.66    8.08
  12 -19   1  215.20    8.47
  12 -19   1  200.93    8.22
  12 -19   4  113.31    6.37
  12 -19   4  104.07    5.91
  12 -19   4  108.32    6.24
  12 -19   4  108.10    6.14
  12 -19   4   99.73    5.87
  12 -19   4  109.25    6.13
  12 -19   7   47.45    4.14
  12 -19   7   48.39    3.97
  12 -19   7   49.30    3.95
  12 -19   7   47.00    3.59
  12 -19   7   47.09    4.10
 -18   6  -9    3.53    1.40
   6  12  -9    1.50    1.24
 -18   6  -9    1.18    1.49
  12 -18  -6  178.64    7.45
   6  12  -6  173.85    7.07
  12 -18  -6  177.94    7.99
  12 -18  -6  179.43    7.17
  12 -18  -3   85.16    5.56
  12 -18  -3   78.05    5.37
  12 -18  -3   79.97    5.13
  12 -18  -3   91.77    5.93
  12 -18  -3   81.59    5.41
  12 -18  -3   80.92    5.41
  12 -18  -3   83.72    5.46
  12 -18   0   67.00    4.84
   6  12   0   40.24    7.01
  12 -18   0   60.91    4.37
  12 -18   0   61.98    4.73
  12 -18   0   59.82    4.51
  12 -18   0   61.39    7.79
  12 -18   0   62.94    4.84
 -18   6   0   51.05    7.09
  12 -18   0   65.78    4.47
  12 -18   0   54.92    4.26
  12 -18   0   65.26    4.78
  12 -18   3    2.92    2.07
  12 -18   3    2.12    1.87
  12 -18   3    4.12    2.17
  12 -18   3    0.03    1.78
  12 -18   3    1.42    1.96
  12 -18   3    2.05    1.69
  12 -18   3    4.50    2.05
  12 -18   3    5.90    2.03
  12 -18   6   46.05    4.32
  12 -18   6   42.22    4.10
  12 -18   6   44.76    3.81
  12 -18   6   36.88    3.67
  12 -18   6   41.48    4.16
  12 -18   6   35.57    3.87
  12 -18   9    6.48    1.90
  12 -18   9    6.08    1.75
  12 -18   9    7.27    1.70
  12 -18   9    5.88    1.62
   5  12 -10   42.89    2.77
 -17   5 -10   37.52    2.67
  12 -17  -7   24.71    3.04
  12 -17  -7   23.82    3.39
   5  12  -7   26.62    3.25
  12 -17  -4   32.65    3.72
  12 -17  -4   34.78    3.65
  12 -17  -4   37.05    3.84
   5  12  -4   30.81    3.38
  12 -17  -4   36.27    3.96
  12 -17  -4   28.37    3.35
  12 -17  -4   31.43    3.68
  12 -17  -4   33.69    3.67
  12 -17  -1  230.66    8.42
  12 -17  -1  223.39    8.11
  12 -17  -1  215.75    8.24
  12 -17  -1  231.67   14.30
  12 -17  -1  219.88    7.78
  12 -17  -1  214.81    7.51
  12 -17  -1  237.87    8.59
  12 -17  -1  220.37    8.25
  12 -17  -1  223.66    8.43
   5  12  -1  213.26   14.11
 -17   5  -1  216.23   13.72
  12 -17   2   88.70    5.44
  12 -17   2  106.34   10.08
 -17   5   2   91.40    9.38
  12 -17   2   87.25    5.41
  12 -17   2   97.62    5.39
  12 -17   2   89.14    5.60
   5  12   2   77.24    8.93
  12 -17   2   91.69    5.32
  12 -17   2   87.89    5.30
  12 -17   2   97.23    5.68
  12 -17   2   86.46    9.25
  12 -17   5  134.42    7.03
  12 -17   5  132.65    6.91
  12 -17   5  130.40    6.54
  12 -17   5  126.59    6.67
  12 -17   5  114.73    6.43
  12 -17   5  121.62    6.54
  12 -17   8    9.52    2.36
  12 -17   8    7.90    2.09
  12 -17   8    7.96    1.98
  12 -17   8   12.81    2.51
  12 -17   8   13.85    2.67
   4  12  -8   24.28    3.04
 -16   4  -8   28.50    3.43
  12 -16  -5    5.49    2.07
  12 -16  -5    7.88    2.58
  12 -16  -5    4.52    1.93
  12 -16  -5    4.84    2.27
  12 -16  -5    7.38    2.42
   4  12  -5    5.63    2.10
  12 -16  -2   32.53    3.46
  12 -16  -2   28.25    3.25
  12 -16  -2   33.75    3.41
  12 -16  -2   28.39    5.59
  12 -16  -2   31.67    3.40
  12 -16  -2   28.76    3.28
  12 -16  -2   34.42    3.39
  12 -16  -2   30.48    3.36
   4  12  -2   27.78    5.36
  12 -16   1  123.19    6.10
  12 -16   1  123.37    5.72
  12 -16   1  130.36    6.40
  12 -16   1  120.80    5.89
  12 -16   1  123.47   10.14
  12 -16   1  122.64    6.08
  12 -16   1  126.97    6.03
 -16   4   1  118.85   10.61
  12 -16   1  121.22    5.74
   4  12   1  112.63   10.41
  12 -16   1  131.06    6.30
  12 -16   4   96.17   10.17
  12 -16   4   83.69    4.92
   4  12   4  100.74   10.44
  12 -16   4   82.63    5.55
  12 -16   4   88.56    5.66
  12 -16   4   99.81    5.86
  12 -16   4   80.88    9.57
  12 -16   4   87.94    5.48
  12 -16   4   87.07    5.13
 -16   4   4   75.53   10.00
  12 -16   4   83.72    9.52
   4  12   4  107.72   10.32
  12 -16   4   85.57    5.42
  12 -16   4   80.29    5.36
  12 -16   7   82.85    5.64
  12 -16   7   78.79    5.34
  12 -16   7   84.32    4.98
  12 -16   7   83.09    5.47
  12 -16   7   88.53    5.34
  12 -16  10   35.13    2.85
  12 -16  10   33.08    2.72
  12 -16  10   27.87    2.36
  12 -16  10   33.09    2.91
 -15   3  -9   49.92    3.53
 -15   3  -9   44.40    3.70
   3  12  -9   42.10    3.74
  12 -15  -6  184.01    8.09
  12 -15  -6  180.98    7.32
   3  12  -6  173.60    7.77
  12 -15  -6  182.59    8.01
  12 -15  -3    3.88    1.66
  12 -15  -3    4.40    1.87
   3  12  -3    3.31    1.88
  12 -15  -3    3.42    3.40
  12 -15  -3    4.53    1.89
  12 -15  -3    2.16    1.47
   3  12  -3   -1.41    2.13
  12 -15  -3    2.69    1.82
  12 -15  -3    4.79    2.03
  12 -15  -3    3.78    1.74
  12 -15   0   95.24    5.29
 -15   3   0   99.24    9.07
  12 -15   0   99.55    8.38
   3  12   0   95.39    8.99
  12 -15   3   15.60    2.65
  12 -15   3   14.45    4.76
  12 -15   3   14.91    2.54
  12 -15   3   15.52    2.38
  12 -15   3   15.28    2.33
  12 -15   3   18.79    2.73
  12 -15   3   24.36    4.79
  12 -15   3   16.84    4.27
  12 -15   3   16.00    2.66
   3  12   3    8.14    3.37
  12 -15   3   18.98    2.60
 -15   3   3   21.44    4.87
  12 -15   6  234.33    8.06
  12 -15   6  235.55    9.18
  12 -15   6  234.16    8.60
  12 -15   6  248.30    9.06
  12 -15   6  228.30    9.07
  12 -15   9   39.63    3.54
  12 -15   9   39.11    3.60
  12 -15   9   40.94    3.29
  12 -15   9   38.98    3.67
   2  12 -10    2.49    1.72
 -14   2 -10    2.47    1.58
   2  12  -7   86.74    5.72
  12 -14  -7   93.35    5.76
  12 -14  -4   15.87    4.60
  12 -14  -4   20.46    2.65
  12 -14  -4   17.07    2.55
   2  12  -4   19.59    2.84
  12 -14  -4   19.06    2.82
   2  12  -4   21.65    4.64
   2  12  -4    8.54    3.02
  12 -14  -4   17.35    2.74
  12 -14  -4   19.05    2.60
  12 -14  -1   -1.06    1.93
 -14   2  -1    4.39    2.96
   2  12  -1   -1.40    2.46
  12 -14   2   25.77    4.56
  12 -14   2   33.33    5.64
  12 -14   2   21.64    4.34
   2  12   2   22.08    5.06
 -14   2   2   18.22    4.55
  12 -14   2   21.29    4.83
   2  12   5   -1.74    3.29
  12 -14   5    8.52    3.74
  12 -14   5   -2.09    2.16
 -14   2   5   -5.15    2.79
  12 -14   5    1.64    2.41
   2  12   5    4.17    3.23
  12 -14   5    2.56    1.98
  12 -14   5    8.78    3.28
  12 -14   5   -6.30    2.14
  12 -14   5    0.90    1.64
  12 -14   5    9.21    3.07
  12 -14   8   29.26    3.61
  12 -14   8   28.03    3.14
  12 -14   8   29.55    3.53
  12 -14   8   36.33    3.72
  12 -14  11    1.75    1.26
  12 -14  11    0.97    1.27
  12 -14  11    1.49    1.21
   1  12 -11  167.17    5.54
 -13   1 -11  158.02    4.65
   1  12  -8  129.49    6.79
 -13   1  -8  121.44    6.39
  12 -13  -5  593.12   12.67
  12 -13  -5  591.68   13.55
  12 -13  -5  586.59   25.01
  12 -13  -5  584.53   13.46
   1  12  -5  565.35   13.89
   1  12  -5  597.25   13.60
  12 -13  -5  611.90   13.68
   1  12  -5  570.29   20.91
  12 -13  -2  134.39   10.30
   1  12  -2  109.14    8.92
 -13   1   1  189.05   11.83
  12 -13   1  198.17   11.46
   1  12   1  195.34   12.10
  12 -13   1  198.80   12.09
  12 -13   1  200.34   12.18
  12 -13   4   52.94    4.25
  12 -13   4   58.40    4.18
  12 -13   4   52.38    7.35
  12 -13   4   53.40    4.23
 -13   1   4   49.84    7.22
   1  12   4   54.21    7.33
  12 -13   4   55.73    4.30
  12 -13   4   52.40    4.04
  12 -13   4   56.22    7.62
  12 -13   4   49.64    6.88
  12 -13   4   54.66    6.68
  12 -13   7  113.99    6.53
  12 -13   7  117.25    6.22
  12 -13   7  116.84    5.94
  12 -13   7  113.73    6.24
  12 -13  10  106.07    5.33
  12 -13  10  113.08    5.14
  12 -13  10  115.89    4.90
   0  12  -9    1.61    1.88
   0  12  -9   -0.94    1.40
 -12   0  -9    0.58    1.67
  12 -12  -6    1.11    1.88
  12 -12  -6   -0.71    2.22
   0  12  -6   -1.73    1.93
   0  12  -6   -0.48    1.85
  12 -12  -6    0.24    1.81
  12 -12  -6   -0.82    1.71
   0  12  -3   20.22    3.91
  12 -12  -3   19.03    4.30
  12 -12   0   20.40    4.26
  12 -12   0   17.22    3.88
 -12   0   0   17.15    3.89
  12 -12   0   20.85    3.65
   0  12   0   13.43    3.63
  12 -12   0   19.49    3.47
  12 -12   3    2.02    2.50
  12 -12   3    2.02    2.87
 -12   0   3   -1.22    2.33
  12 -12   3    1.54    2.22
   0  12   3   -0.30    2.69
  12 -12   6   19.94    5.81
  12 -12   6   22.66    5.52
   0  12   6   25.59    5.43
  12 -12   6    9.36    3.86
 -12   0   6   14.29    4.60
   0  12   6   12.01    4.62
  12 -12   6   10.36    2.61
  12 -12   6   10.80    2.41
  12 -12   6   11.04    3.59
  12 -12   6   12.40    2.50
  12 -12   9    0.52    1.63
  12 -12   9   -1.90    2.11
  -1  12 -10  185.85    7.25
  -1  12 -10  197.62    6.67
 -11  -1 -10  185.31    6.40
  12 -11  -7  300.29    9.87
  12 -11  -7  290.40    9.60
  -1  12  -7  296.65    9.99
  -1  12  -7  305.85   10.26
  12 -11  -7  303.38    9.61
  -1  12  -4  246.14   12.53
  12 -11  -4  252.36   15.01
  12 -11  -1  547.16   18.13
 -11  -1  -1  540.26   16.52
  12 -11  -1  583.72   18.54
  -1  12  -1  536.63   17.90
  12 -11  -1  536.53   17.49
  12 -11   2  149.26    9.61
  12 -11   2  150.27    8.72
 -11  -1   2  155.26   10.57
  12 -11   2  161.50   10.66
  -1  12   2  168.56   11.09
  12 -11   2  156.89   10.74
  12 -11   5  710.65   13.68
  12 -11   5  726.64   26.18
  12 -11   5  724.07   23.94
  12 -11   5  754.59   14.75
  12 -11   5  723.44   14.32
 -11  -1   5  729.83   26.57
  12 -11   5  755.89   26.48
  -1  12   5  749.44   25.81
  12 -11   5  750.47   25.60
  12 -11   5  742.57   14.77
  12 -11   8  177.23    7.36
  12 -11   8  174.36    7.22
  12 -11   8  157.10    7.33
  12 -11  11  241.71    7.09
  12 -11  11  250.65    6.27
  12 -11  11  241.42    6.35
  -2  12 -11    6.78    1.77
  -2  12 -11    9.60    1.82
  -2  12  -8  258.20    9.52
  -2  12  -8  266.73    9.31
  -2  12  -8  268.20    8.57
 -10  -2  -8  256.86    8.78
  12 -10  -5   55.32    4.20
  -2  12  -5   51.59    4.18
  -2  12  -5   60.17    4.46
  12 -10  -5   43.82    6.84
  12 -10  -5   61.14    4.33
  12 -10  -2  265.67   13.25
  -2  12  -2  251.19   11.84
 -10  -2   1   55.10    6.09
  12 -10   1   50.99    5.43
  -2  12   1   51.83    6.27
  12 -10   1   47.87    5.82
  12 -10   1   60.57    6.13
  12 -10   4   42.45    6.10
  12 -10   4   40.72    5.44
  12 -10   4   43.95    6.57
 -10  -2   4   45.02    7.02
  12 -10   4   43.37    6.09
  -2  12   4   47.95    6.89
  12 -10   7   77.81    8.98
  -2  12   7   82.68    9.24
  12 -10   7   78.61    5.22
  12 -10   7   75.34    5.11
  12 -10  10    0.42    1.64
  12 -10  10    0.84    1.36
  -3  12  -9   69.84    4.66
  -3  12  -9   79.41    5.25
  -3  12  -9   76.13    4.84
  -9  -3  -9   76.05    4.53
  -9  -3  -6  491.76   12.51
  12  -9  -6  484.99   11.93
  -3  12  -6  514.68   12.64
  -3  12  -6  477.85   12.26
  12  -9  -6  475.67   22.05
  12  -9  -6  471.93   20.63
  12  -9  -6  456.55   11.26
  12  -9  -3   13.64    3.31
  -9  -3  -3   12.72    3.28
  -3  12  -3   13.14    3.05
  -9  -3   0  508.99   15.66
  12  -9   0  542.76   13.83
  12  -9   0  510.21   15.21
  12  -9   0  527.92   16.49
  -3  12   0  542.97   17.32
  12  -9   0  531.34   16.94
  -3  12   3   65.20    7.37
  12  -9   3   67.42    6.78
  12  -9   3   69.19    6.13
  12  -9   3   73.15    7.80
  12  -9   3   65.27    7.06
  12  -9   6  823.96   15.15
  12  -9   6  801.04   28.48
  12  -9   6  830.42   28.04
  12  -9   6  826.27   27.41
  12  -9   6  849.76   15.92
  12  -9   6  759.64   25.47
  12  -9   6  816.08   15.99
  -3  12   6  779.34   27.20
  12  -9   6  842.64   15.03
  12  -9   9   24.03    3.09
  12  -9   9   30.14    3.26
  12  -9  12   49.87    2.84
  -4  12 -10   13.06    2.38
  -4  12 -10   14.01    2.39
  12  -8  -7   12.87    2.57
  -4  12  -7   17.20    2.86
  12  -8  -7   19.64    2.91
  -4  12  -7   15.70    2.87
  12  -8  -7   21.49    5.01
  -8  -4  -7   13.09    2.96
  -8  -4  -4   10.19    3.35
  12  -8  -4    9.89    3.56
  -4  12  -4   12.90    3.13
  12  -8  -4    7.44    2.80
  12  -8  -1    5.60    2.29
  12  -8  -1    0.87    2.09
  -8  -4  -1    0.26    1.78
  -4  12  -1    0.57    2.37
  12  -8  -1    2.00    2.28
  12  -8  -1    2.81    1.85
  -4  12   2   37.37    5.49
  12  -8   2   38.94    5.07
  12  -8   2   39.73    5.44
  12  -8   2   35.03    4.55
  12  -8   5  156.28   11.59
  12  -8   5  135.54   10.03
  12  -8   5  148.24    6.66
  12  -8   5  154.52   11.63
  12  -8   5  141.79   11.40
  -4  12   5  138.11   11.08
  12  -8   8  287.07    9.88
  12  -8   8  308.10    9.86
  12  -8  11   13.33    2.09
  12  -8  11    9.27    1.70
  -5  12 -11   91.08    4.23
  -5  12 -11  104.36    4.59
  -5  12  -8   42.14    3.94
  -5  12  -8   36.78    3.81
  12  -7  -8   39.55    3.87
  -5  12  -8   41.01    3.68
  -5  12  -5  132.03    9.26
  12  -7  -5  130.57   11.25
  12  -7  -5  122.87    9.95
  12  -7  -2    4.92    2.46
  12  -7  -2    5.18    2.11
  -7  -5  -2    2.60    2.81
  -5  12  -2    7.63    2.57
  12  -7  -2    3.83    1.93
  12  -7   1  887.55   22.48
  -7  -5   1  871.28   18.00
  12  -7   1  844.67   18.10
  -5  12   1  877.75   22.13
  12  -7   1  862.30   21.04
  -5  12   1  899.44   20.06
  12  -7   4  241.94   13.87
  12  -7   4  272.88   14.79
  12  -7   4  279.14   14.29
  -5  12   4  238.52   13.64
  12  -7   4  263.83   12.45
  12  -7   7   18.99    4.47
  12  -7   7   14.17    4.64
  12  -7   7   23.78    5.35
  12  -7   7   16.91    2.81
  -5  12   7    5.76    3.53
  12  -7   7   12.41    3.60
  12  -7  10    6.12    1.93
  12  -7  10    3.60    1.53
  -6  12 -12    1.65    1.04
  -6  12  -9    4.04    1.81
  -6  12  -9    3.92    1.73
  -6  12  -9    4.31    1.95
  -6  -6  -6   15.20    2.79
  12  -6  -6   18.70    2.58
  12  -6  -6   12.94    4.31
  -6  12  -6   17.88    2.81
  12  -6  -6   19.12    2.75
  -6  12  -6   17.16    2.73
  12  -6  -6   20.62    3.09
  -6  -6  -6   21.42    3.33
  -6  -6  -3  369.75   15.57
  12  -6  -3  390.61   16.42
  12  -6  -3  399.90   14.77
  -6  12   0  174.61    9.49
  -6  12   0  188.15    9.92
  -6  -6   0  163.84    8.61
  12  -6   0  173.82    9.38
  12  -6   0  176.97    8.96
  -6  12   3  199.80    9.04
  12  -6   3  210.40    9.83
  12  -6   3  197.85   11.93
  -6  -6   3  196.96    9.57
  12  -6   3  198.00   11.12
  -6  12   3  188.88   11.64
  12  -6   3  194.37   11.55
  12  -6   6   18.48    5.23
  12  -6   6   14.82    2.58
  12  -6   6    8.77    3.81
  12  -6   6   18.70    2.88
  12  -6   6   14.40    4.55
  -6  12   6    8.81    3.86
  12  -6   6   16.02    2.77
  12  -6   6   16.27    4.56
  12  -6   9    2.48    1.91
  12  -6   9    1.00    1.63
  12  -6  12    0.86    0.92
  -7  12 -10   18.07    2.46
  -7  12 -10   16.60    2.31
  -7  12 -10   19.34    2.73
  12  -5  -7   31.34    3.60
  -7  12  -7   39.16    6.62
  -7  12  -7   38.41    3.93
  -7  12  -7   36.71    3.53
  -7  12  -7   33.06    3.30
  12  -5  -7   25.80    3.56
  12  -5  -7   38.33    6.45
  -5  -7  -7   31.56    3.98
  -5  -7  -4   57.55    6.71
  12  -5  -4   52.76    6.15
  -7  12  -1  248.84   11.81
  -5  -7  -1  234.10   12.37
  12  -5  -1  234.68    9.42
  -7  12  -1  230.27   10.10
  12  -5  -1  232.74   10.04
  12  -5  -1  226.22    8.58
  12  -5   2   -0.68    2.24
  12  -5   2   -1.01    2.41
  12  -5   2   -1.09    1.79
  -7  12   2   -0.81    1.96
  -5  -7   2    3.71    2.34
  -7  12   2    0.80    2.90
  -5  -7   5    1.80    2.49
  12  -5   5    4.06    2.93
  12  -5   5    0.27    2.68
  12  -5   5    6.81    3.37
  -7  12   5    0.78    2.58
  12  -5   5    3.04    2.27
  12  -5   8    1.19    1.97
  12  -5  11    1.90    1.45
  -8  12 -11    2.96    1.61
  -4  -8  -8  298.26   10.58
  12  -4  -8  291.28    9.75
  -8  12  -8  293.45   10.03
  12  -4  -8  285.15    9.84
  -8  12  -8  299.56    9.30
  -4  -8  -5   68.33    4.70
  12  -4  -5   63.89    7.23
  -4  -8  -5   72.74    4.75
  -4  -8  -5   65.03    7.53
  -8  12  -5   70.23    4.67
  -4  -8  -5   70.67    4.64
  -8  12  -2   14.76    3.60
  -4  -8  -2   10.95    3.57
  12  -4  -2   16.07    3.23
  -4  -8   1  130.75    8.27
  -8  12   1  154.93    9.43
  12  -4   1  135.93    7.31
  12  -4   1  145.68    9.47
  -8  12   1  154.25    9.14
  12  -4   1  136.54    8.39
  12  -4   4  125.26    8.66
  -4  -8   4  128.95    9.23
  12  -4   4  136.66   10.01
  -8  12   4  143.38   10.89
  12  -4   4  142.55   11.16
  12  -4   4  127.11   10.11
  12  -4   7   26.79    7.21
  12  -4   7   -0.67    2.57
  12  -4   7    9.92    2.48
  12  -4   7   28.32    5.97
  12  -4   7    8.81    2.44
  12  -4   7   15.37    4.33
  -8  12   7   11.02    4.45
  12  -4   7    6.01    2.20
  12  -4  10    0.98    1.45
  12  -4  10   -0.98    1.69
  -9  12 -12    2.21    1.09
  -9  12  -9   12.36    2.47
  12  -3  -9   11.90    2.54
  12  -3  -9   20.04    3.43
  -9  12  -9   11.17    2.42
  -3  -9  -6    1.30    2.17
  -3  -9  -6    1.45    1.85
  -9  12  -6    1.33    3.12
  -9  12  -6    2.98    2.14
  12  -3  -6    0.47    1.57
  12  -3  -6    4.56    2.24
  -9  12  -6    0.71    1.88
  -3  -9  -6   -6.81    3.48
  12  -3  -6    0.43    2.29
  -3  -9  -6    1.89    1.70
  -3  -9  -6   -1.33    1.99
  -3  -9  -3    8.38    3.54
  -9  12  -3    3.22    2.82
  12  -3  -3    4.64    2.59
  -9  12   0   46.74    5.67
  -3  -9   0   45.01    5.34
  12  -3   0   44.68    5.13
  -3  -9   0   37.17    5.84
  12  -3   0   44.59    4.17
  -9  12   0   43.52    5.10
  12  -3   0   40.02    4.21
  12  -3   3   71.77    7.64
  -3  -9   3   67.77    6.39
  -3  -9   3   57.72    6.34
  12  -3   3   60.04    6.49
  -9  12   3   68.52    6.40
  -9  12   3   64.07    7.25
  12  -3   3   72.43    7.17
  -3  -9   6  134.65    6.23
  12  -3   6  132.11    6.69
  12  -3   6  136.23    6.83
  -3  -9   6  145.19   11.43
  12  -3   6  122.95   11.43
  12  -3   6  129.58   10.85
  -9  12   6  136.37   11.77
  12  -3   6  109.43   11.12
  12  -3   6  153.30   12.52
  12  -3   9    4.12    1.85
  12  -3   9    4.02    2.09
  12  -3  12    1.39    0.99
  12  -3  12    1.07    0.93
  12  -2 -10    5.43    2.05
 -10  12 -10    7.65    1.93
 -10  12 -10    7.82    2.06
  -2 -10  -7    1.43    2.22
 -10  12  -7    2.24    2.16
  12  -2  -7    6.16    2.58
 -10  12  -7    2.31    1.89
  12  -2  -7    5.38    2.10
  -2 -10  -7    2.34    2.10
  -2 -10  -4   65.92    7.94
 -10  12  -4   87.19    8.44
  12  -2  -4   70.49    7.55
  12  -2  -1   59.59    5.20
  -2 -10  -1   77.31    7.23
  -2 -10  -1   58.68    7.08
  12  -2  -1   75.24    6.31
 -10  12  -1   76.99    7.25
 -10  12  -1   60.27    5.22
  12  -2   2   -2.95    2.21
  12  -2   2   -3.86    2.90
 -10  12   2    3.72    2.66
  -2 -10   2    0.69    2.02
 -10  12   2   -1.48    2.41
  12  -2   2   -2.89    1.86
  -2 -10   2    1.40    2.54
  -2 -10   2    0.98    2.61
  -2 -10   5   17.46    2.42
  -2 -10   5    9.71    3.88
  12  -2   5    6.95    4.06
  12  -2   5   23.51    4.59
  12  -2   5   14.41    2.70
  12  -2   5   10.61    3.65
  12  -2   5   22.06    4.84
 -10  12   5   14.83    4.79
  12  -2   8  261.04    9.43
  12  -2   8  278.90    9.64
  -2 -10   8  284.56    9.41
  12  -2  11    0.23    1.49
  12  -2  11    0.67    1.16
  12  -2  11    2.38    1.29
 -11  12 -11   26.38    2.51
  12  -1  -8   26.35    3.18
  12  -1  -8   31.20    4.18
 -11  12  -8   23.51    3.09
 -11  12  -8   24.62    3.32
  -1 -11  -8   28.55    3.87
  -1 -11  -5  138.63    6.47
  -1 -11  -5  152.53    6.76
  -1 -11  -5  143.61    6.68
 -11  12  -5  147.27    6.73
  12  -1  -5  140.07    6.87
  12  -1  -5  144.62   11.15
  -1 -11  -5  140.18   11.94
  -1 -11  -5  144.38    6.62
  -1 -11  -5  136.90    6.77
  -1 -11  -2    5.72    3.09
 -11  12  -2   -3.68    2.58
  12  -1  -2    2.20    2.31
  12  -1   1  121.27    8.10
  -1 -11   1  113.14    9.20
  -1 -11   1  113.62    8.71
 -11  12   1  116.71    8.43
  12  -1   1  117.95    8.87
 -11  12   1  121.95    8.98
  -1 -11   4   32.56    5.84
 -11  12   4   32.29    5.72
  12  -1   4   40.72    6.36
  12  -1   4   28.37    5.39
  -1 -11   4   40.55    5.65
  -1 -11   4   39.82    5.60
 -11  12   4   37.08    5.29
  12  -1   4   45.38    6.18
  -1 -11   7    6.69    2.25
  12  -1   7    1.79    2.01
  12  -1   7    3.83    2.18
  -1 -11  10   44.61    3.43
  12  -1  10   46.01    3.49
  12  -1  10   50.03    3.97
 -12  12  -9   -1.10    1.77
  12   0  -9    2.16    1.67
 -12  12  -9    2.17    1.95
  12   0  -6   16.54    4.47
   0 -12  -6    8.58    2.46
   0 -12  -6    9.31    2.44
 -12  12  -6   21.14    5.23
 -12  12  -6    6.73    2.31
  12   0  -6   18.26    3.51
 -12  12  -6   11.05    2.45
   0 -12  -6    3.75    3.55
   0 -12  -6   10.37    2.54
   0 -12  -6   10.35    2.73
   0 -12  -3   -1.08    2.83
  12   0  -3   -0.18    1.86
 -12  12  -3    2.64    2.75
 -12  12   0   14.31    3.80
  12   0   0   18.67    3.87
 -12  12   0   15.95    3.24
  12   0   0   17.84    3.42
   0 -12   0   15.42    3.74
   0 -12   0   22.56    4.69
   0 -12   3   16.73    4.52
  12   0   3   13.88    3.89
   0 -12   3   19.01    4.00
 -12  12   3   13.35    3.75
   0 -12   3   12.40    3.51
 -12  12   3   16.35    4.31
  12   0   3   15.79    4.24
   0 -12   6  -13.38    4.42
   0 -12   6   -1.49    1.78
  12   0   6   -4.82    3.92
  12   0   6    4.43    2.06
  12   0   6   -8.82    4.13
  12   0   6   -4.82    2.90
 -12  12   6   -1.42    3.15
   0 -12   6   -1.57    1.71
   0 -12   9   -1.37    1.78
  12   0   9   -0.32    1.80
  12   0   9    0.02    1.54
  12   1 -10   68.39    4.00
 -13  12 -10   69.76    4.10
 -13  12 -10   63.28    3.94
   1 -13  -7    0.19    2.04
 -13  12  -7    1.52    1.91
  12   1  -7    1.30    1.64
 -13  12  -7   -0.55    1.82
   1 -13  -7   -0.05    2.08
   1 -13  -7    2.58    2.48
   1 -13  -4    1.71    1.94
   1 -13  -4    1.19    2.01
   1 -13  -4   -0.23    1.77
 -13  12  -4    3.69    1.71
   1 -13  -4    0.53    2.90
 -13  12  -4    3.10    2.22
   1 -13  -4    0.65    1.47
  12   1  -4   -2.40    2.30
   1 -13  -4    0.50    1.65
   1 -13  -4   -2.73    2.09
   1 -13  -1  116.74    9.54
   1 -13  -1  113.43   10.03
 -13  12  -1  127.88    9.83
  12   1  -1  114.81    8.44
   1 -13   2    0.54    2.88
 -13  12   2    1.30    2.58
   1 -13   2    4.51    3.10
 -13  12   2   -1.45    2.40
  12   1   2   -6.14    2.61
  12   1   2   -5.92    2.93
   1 -13   2    0.38    1.63
   1 -13   5  121.03    5.86
   1 -13   5  131.32   11.02
   1 -13   5  103.32   10.12
  12   1   5  101.52   10.26
 -13  12   5  115.52   11.08
 -13  12   5  119.09   10.09
   1 -13   5  120.38    5.97
  12   1   5  112.12   11.18
  12   1   5  104.16   10.07
   1 -13   5  111.14    6.19
   1 -13   8   19.51    3.05
  12   1   8   21.96    3.16
  12   1   8   24.56    3.42
  12   1  11   40.12    2.76
  12   1  11   34.96    2.45
   1 -13  11   44.73    2.61
 -14  12 -11   -0.33    1.11
 -14  12  -8    3.37    1.97
  12   2  -8    1.74    1.81
 -14  12  -8    2.45    1.85
   2 -14  -8    2.37    2.13
   2 -14  -5    3.68    2.10
   2 -14  -5    4.97    2.38
   2 -14  -5    3.69    2.14
   2 -14  -5    3.46    1.98
 -14  12  -5    4.18    2.05
 -14  12  -5   -2.55    1.91
  12   2  -5    6.70    2.88
   2 -14  -5    7.09    3.86
   2 -14  -5    5.28    2.13
   2 -14  -2  177.75   13.08
  12   2  -2  184.16   11.45
 -14  12  -2  175.93   11.93
   2 -14   1   31.10    5.77
  12   2   1   25.19    4.82
   2 -14   1   29.37    5.39
 -14  12   1   26.33    4.82
  12   2   1   20.58    3.48
 -14  12   1   29.68    5.07
   2 -14   1   28.87    5.37
   2 -14   4   -1.06    2.28
   2 -14   4    1.34    2.03
  12   2   4    7.54    2.90
  12   2   4    5.14    2.81
   2 -14   4    7.67    2.13
   2 -14   4    2.05    2.83
 -14  12   4    2.14    2.34
   2 -14   4    2.08    1.62
 -14  12   4    0.97    2.81
   2 -14   7   42.13    3.78
   2 -14   7   35.23    3.91
   2 -14  10    0.47    1.48
  12   2  10    0.52    1.42
  12   2  10   -0.32    1.51
 -15  12  -9    3.63    1.92
  12   3  -9    3.30    1.63
 -15  12  -9    3.71    1.88
   3 -15  -6  151.95    7.43
   3 -15  -6  147.08    6.80
 -15  12  -6  156.00    7.38
 -15  12  -6  150.77    6.98
   3 -15  -6  152.78    7.13
   3 -15  -6  163.29    7.62
   3 -15  -6  159.64    7.63
   3 -15  -3   39.17    3.70
   3 -15  -3   44.47    4.01
   3 -15  -3   34.22    6.36
   3 -15  -3   39.18    3.66
   3 -15  -3   43.80    3.98
 -15  12  -3   53.48    7.02
   3 -15  -3   41.91    3.95
   3 -15  -3   43.74    3.95
  12   3  -3   46.02    6.30
   3 -15  -3   41.44    3.94
   3 -15   0  245.98    8.45
   3 -15   0  238.10    8.06
   3 -15   0  237.59   14.03
   3 -15   0  213.21   13.89
 -15  12   0  242.43   14.38
  12   3   0  239.18   12.67
   3 -15   0  238.01    8.04
  12   3   3   47.29    6.00
   3 -15   3   39.94    3.43
   3 -15   3   46.43    3.95
  12   3   3   53.99    7.54
  12   3   3   44.63    4.09
   3 -15   3   51.73    7.19
 -15  12   3   45.32    6.56
   3 -15   3   46.05    3.95
 -15  12   3   56.62    7.66
   3 -15   3   45.49    6.97
   3 -15   3   45.96    4.09
   3 -15   6   24.37    3.48
   3 -15   6   24.29    3.11
   3 -15   6   21.92    3.03
   3 -15   9    3.24    1.97
  12   3   9    4.66    1.90
  12   3   9    2.02    1.58
   3 -15   9    3.85    1.47
 -16  12 -10   13.77    1.90
  12   4 -10    9.97    1.48
 -16  12 -10   12.28    1.91
   4 -16  -7   94.28    5.99
 -16  12  -7  106.20    6.06
   4 -16  -7   93.29    5.83
 -16  12  -7   94.32    5.70
   4 -16  -7   96.24    5.45
   4 -16  -4    1.44    1.73
   4 -16  -4    1.45    2.05
   4 -16  -4    1.95    2.07
   4 -16  -4    4.97    2.25
   4 -16  -4    1.55    1.89
  12   4  -4    6.47    3.07
   4 -16  -4    2.91    2.33
 -16  12  -4   -3.15    2.93
   4 -16  -4    2.40    2.08
   4 -16  -1   -0.41    1.89
   4 -16  -1   -1.16    1.70
   4 -16  -1    1.64    1.87
   4 -16  -1    1.71    1.72
   4 -16  -1   -0.54    2.68
   4 -16  -1    1.85    2.66
   4 -16  -1    2.62    1.87
 -16  12  -1   -0.82    2.51
  12   4  -1   -1.90    2.34
   4 -16  -1    2.60    2.01
   4 -16   2    2.23    1.94
   4 -16   2   -0.31    2.08
 -16  12   2   -0.43    2.02
   4 -16   2    2.34    2.17
   4 -16   2    0.18    1.81
  12   4   2    3.35    2.79
   4 -16   2    0.63    1.74
  12   4   2    0.01    1.86
 -16  12   2    0.77    2.47
   4 -16   2    1.84    1.96
   4 -16   2    5.78    3.21
   4 -16   2    1.81    1.78
   4 -16   2   -5.09    3.05
   4 -16   5   13.24    2.63
   4 -16   5   12.03    2.86
   4 -16   5   13.42    2.67
   4 -16   8    9.70    2.58
  12   4   8   11.22    2.45
  12   4   8   11.82    2.79
   4 -16   8   17.53    2.57
  12   4  11   13.31    1.54
 -17  12  -8    9.57    2.27
 -17  12  -8   13.80    2.54
   5 -17  -8    5.02    1.90
   5 -17  -5   20.20    3.20
   5 -17  -5   18.76    2.96
   5 -17  -5   16.85    2.93
   5 -17  -5   18.93    3.18
   5 -17  -5   18.87    2.94
   5 -17  -2   10.86    2.56
   5 -17  -2   14.01    2.87
   5 -17  -2   17.47    2.84
 -17  12  -2   13.85    4.22
   5 -17  -2   15.47    4.85
   5 -17  -2   12.79    2.57
   5 -17  -2   11.91    2.30
   5 -17  -2   13.35    2.59
  12   5  -2    9.10    3.38
   5 -17  -2   11.01    2.54
   5 -17   1   73.40    5.17
   5 -17   1   74.64    4.90
   5 -17   1   67.18    4.79
  12   5   1   66.72    7.93
 -17  12   1   68.10    9.11
   5 -17   1   53.28    6.99
   5 -17   1   72.99    9.05
   5 -17   1   70.27    4.75
  12   5   1   61.35    7.65
   5 -17   1   71.18    4.89
   5 -17   1   79.49    4.95
   5 -17   1   66.99    8.10
   5 -17   4   20.85    3.46
   5 -17   4   20.45    2.96
   5 -17   4   16.64    2.52
  12   5   4   20.15    3.22
   5 -17   4   17.88    2.98
   5 -17   7   -1.29    2.13
   5 -17   7    5.00    1.96
  12   5   7    0.53    2.11
   5 -17   7    2.10    1.84
   5 -17  10    9.93    1.72
  12   5  10    5.48    1.52
  12   5  10    7.21    1.42
  12   5  10    9.43    1.77
 -18  12  -9    2.77    1.55
 -18  12  -9    4.47    1.57
   6 -18  -6   95.85    6.01
 -18  12  -6   94.88    5.76
   6 -18  -6   87.05    5.70
   6 -18  -6   92.32    5.29
   6 -18  -6   97.72    5.66
   6 -18  -3   52.34    4.52
   6 -18  -3   51.57    4.37
   6 -18  -3   50.21    4.24
   6 -18  -3   49.72    4.54
   6 -18  -3   55.65    4.48
   6 -18  -3   47.29    4.38
   6 -18  -3   49.32    4.51
   6 -18   0   47.42    4.13
   6 -18   0   52.23    4.47
   6 -18   0   51.32    4.30
   6 -18   0   43.11    6.65
   6 -18   0   44.62    4.12
   6 -18   0   44.18    7.18
   6 -18   0   42.91    4.08
  12   6   0   54.39    6.76
 -18  12   0   48.62    6.95
   6 -18   0   41.52    4.08
   6 -18   3   22.32    3.04
   6 -18   3   22.26    3.36
   6 -18   3   22.76    3.05
  12   6   3   19.24    3.11
   6 -18   3   20.88    3.06
   6 -18   3   20.57    3.19
   6 -18   3   18.43    3.11
   6 -18   6   55.42    4.34
  12   6   6   51.71    4.99
   6 -18   6   58.09    4.04
   6 -18   6   52.85    4.42
   6 -18   6   49.93    4.63
   6 -18   9    1.51    1.28
   6 -18   9   -1.37    1.65
  12   6   9    0.37    1.52
  12   6   9    1.32    1.41
  12   6   9   -0.16    1.50
   7 -19  -7   -0.89    2.16
 -19  12  -7    0.21    1.95
 -19  12  -7    2.81    1.93
   7 -19  -7    3.94    1.81
   7 -19  -4   23.40    3.58
   7 -19  -4   26.56    3.64
   7 -19  -4   22.39    3.07
   7 -19  -4   27.64    3.52
   7 -19  -4   28.76    3.74
   7 -19  -4   29.32    3.43
   7 -19  -4   30.96    3.85
   7 -19  -1   28.58    3.65
   7 -19  -1   28.62    3.49
   7 -19  -1   36.44    3.86
   7 -19  -1   29.55    3.61
   7 -19  -1   28.70    3.56
   7 -19  -1   30.38    3.69
   7 -19   2   -0.37    1.93
   7 -19   2    0.47    1.73
   7 -19   2    0.65    2.03
  12   7   2   -0.13    1.52
   7 -19   2    0.30    2.00
   7 -19   2    2.65    1.98
   7 -19   2   -0.89    2.14
   7 -19   5    6.24    2.43
   7 -19   5    5.50    2.05
  12   7   5    4.40    2.48
   7 -19   5    6.65    2.53
   7 -19   5    5.25    2.28
   7 -19   8    7.73    1.89
   7 -19   8    8.46    2.15
   7 -19   8    8.02    1.74
  12   7   8   10.58    2.21
  12   7   8    7.39    2.14
 -20  12  -8    6.83    1.84
 -20  12  -8    5.76    1.75
   8 -20  -5    9.04    2.60
   8 -20  -5   11.44    2.56
   8 -20  -5    9.91    2.67
   8 -20  -5    9.62    2.29
   8 -20  -2    5.41    2.22
   8 -20  -2    4.92    2.06
   8 -20  -2    5.36    2.22
   8 -20  -2    5.50    2.37
   8 -20  -2    4.07    1.82
   8 -20  -2    6.08    2.10
   8 -20  -2    3.25    1.99
   8 -20   1  244.41    9.19
   8 -20   1  233.22    8.76
   8 -20   1  236.55    9.07
   8 -20   1  243.17    9.08
   8 -20   1  236.26    8.90
   8 -20   1  233.82    8.68
   8 -20   4  110.27    5.62
   8 -20   4  106.83    5.74
   8 -20   4  106.03    6.14
  12   8   4  110.30    6.27
   8 -20   4  111.11    5.71
   8 -20   4   99.94    6.09
   8 -20   4  111.63    6.16
   8 -20   7   18.13    2.89
   8 -20   7   16.32    2.37
   8 -20   7   13.88    2.04
  12   8   7   14.15    2.66
   8 -20   7   16.23    2.54
   9 -21  -6    6.04    2.36
   9 -21  -6    5.91    2.10
 -21  12  -6    5.44    1.99
 -21  12  -6    2.63    1.69
   9 -21  -3    8.66    2.48
   9 -21  -3    8.94    2.64
   9 -21  -3    8.57    2.37
   9 -21  -3    6.39    2.56
   9 -21  -3    6.18    2.20
   9 -21  -3    8.10    2.58
   9 -21  -3    4.15    1.94
   9 -21   0    0.25    2.18
   9 -21   0    3.69    2.19
   9 -21   0    5.17    2.37
   9 -21   0    0.34    2.14
   9 -21   0    3.77    2.15
   9 -21   0    0.89    2.11
   9 -21   3    2.25    1.80
   9 -21   3    2.65    2.20
   9 -21   3    0.01    1.77
   9 -21   3    2.17    2.10
  12   9   3    2.86    1.80
   9 -21   3    0.45    2.17
   9 -21   3    0.18    1.57
   9 -21   6   13.17    2.51
   9 -21   6   13.41    2.18
  12   9   6   14.38    2.54
   9 -21   6   23.65    3.21
   9 -21   6   16.26    2.60
  12   9   6   17.31    2.63
  12   9   9   -0.30    0.84
   9 -21   9    2.46    1.00
  10 -22  -7    3.68    1.68
 -22  12  -7    2.24    1.36
 -22  12  -7    6.30    1.71
  10 -22  -4   37.40    3.94
  10 -22  -4   39.20    3.67
  10 -22  -4   37.67    3.86
  10 -22  -4   36.58    3.83
  10 -22  -1  213.46    8.16
  10 -22  -1  208.05    7.49
  10 -22  -1  206.97    8.39
  10 -22  -1  213.36    8.03
  10 -22  -1  208.51    8.42
  10 -22  -1  202.04    8.26
  10 -22  -1  214.91    8.12
  10 -22   2   10.89    2.60
  10 -22   2    9.94    2.46
  10 -22   2    8.44    2.56
  10 -22   2   12.06    2.73
  10 -22   2   11.67    2.46
  10 -22   2    9.65    2.48
  10 -22   5   13.00    2.63
  10 -22   5   12.85    2.62
  10 -22   5   11.79    2.15
  10 -22   5    7.60    2.09
  10 -22   5   13.54    2.37
  12  10   5   10.20    2.15
  10 -22   8    5.14    1.35
  12  10   8    2.32    1.13
  10 -22   8    3.35    1.22
  12  10   8    3.72    1.29
  11 -23  -5   24.04    2.86
  11 -23  -5   26.79    3.03
 -23  12  -5   22.42    2.59
  11 -23  -2   44.84    4.15
  11 -23  -2   45.50    3.78
  11 -23  -2   48.96    3.87
  11 -23  -2   42.54    4.04
  11 -23  -2   48.53    3.77
  11 -23  -2   36.05    3.83
  11 -23  -2   44.31    3.58
  11 -23   1   53.29    4.39
  11 -23   1   52.57    4.18
  11 -23   1   53.51    4.47
  11 -23   1   52.64    4.41
  11 -23   1   54.60    4.23
  11 -23   1   49.28    4.26
  11 -23   4    2.84    1.99
  11 -23   4    0.38    1.83
  11 -23   4    0.06    1.57
  11 -23   4    0.44    1.55
  11 -23   4    1.50    1.49
  11 -23   4    0.70    1.78
  11 -23   7    0.51    1.13
  12  11   7    0.38    1.17
  12  11   7   -0.16    1.03
  11 -23   7    0.66    1.14
  11 -23   7   -2.50    1.21
 -24  12  -6   60.71    3.23
 -24  12  -6   58.48    3.14
  12 -24  -6   60.70    3.33
  12 -24  -3    7.54    2.16
  12 -24  -3    7.60    2.22
 -24  12  -3    4.89    1.42
  12 -24  -3    7.58    2.03
  12 -24  -3    6.61    1.89
  12 -24   0    4.83    1.75
  12 -24   0    4.20    2.09
  12 -24   0    3.78    1.85
  12 -24   0    2.63    1.95
  12 -24   0    4.36    2.18
  12 -24   0    3.87    1.85
  12 -24   3    0.91    1.74
  12 -24   3    1.92    1.70
  12 -24   3    0.63    1.60
  12 -24   3    0.96    1.61
  12 -24   3    1.83    1.68
  12 -24   3    2.55    1.71
  12 -24   6   31.95    2.43
  12 -24   6   33.14    2.54
  12  12   6   27.10    2.44
  12 -24   6   29.61    2.18
  12 -24   6   32.81    2.59
  13 -25  -4    3.47    1.51
  13 -25  -4    5.12    1.75
 -25  12  -4    2.65    1.22
  13 -25  -1    6.68    1.91
  13 -25  -1    3.28    1.79
  13 -25  -1    1.24    1.49
  13 -25  -1    4.56    1.48
  13 -25  -1    3.03    1.74
  13 -25   2   12.41    2.23
  13 -25   2   12.26    2.24
  13 -25   2    9.08    2.06
  13 -25   2   11.15    2.11
  13 -25   2   11.70    2.21
  13 -25   2    5.16    1.43
  13 -25   5   27.37    2.21
  13 -25   5   28.66    2.43
  12  13   5   21.14    2.07
  13 -25   5   28.44    2.19
  13 -25   5   29.22    2.38
  13 -25   5   25.37    1.91
  13 -24  -5    1.51    1.43
 -24  11  -5    2.66    1.41
  13 -24  -5    0.81    1.32
  13 -24  -2   14.11    2.56
  13 -24  -2   12.79    2.61
  13 -24  -2   15.39    2.63
  13 -24  -2   15.90    2.42
  13 -24   1   13.85    2.59
  13 -24   1   10.87    2.55
  13 -24   1   13.24    2.56
  13 -24   1   13.01    2.32
  13 -24   1   10.37    1.96
  13 -24   1   13.54    2.61
  13 -24   4    0.47    1.65
  13 -24   4    1.92    1.53
  13 -24   4    2.84    1.66
  13 -24   4    4.34    1.65
  13 -24   4    1.31    1.33
  13 -24   4    1.88    1.78
 -23  10  -6   18.79    2.29
 -23  10  -6   24.26    2.53
  13 -23  -6   19.22    2.33
  13 -23  -3    1.34    1.80
  13 -23  -3   -0.22    1.96
  13 -23  -3    0.99    1.94
  13 -23  -3    3.57    2.06
  13 -23   0    6.07    2.48
  13 -23   0   10.47    2.68
  13 -23   0    6.18    2.07
  13 -23   0   10.88    2.65
  13 -23   0   10.07    2.30
  13 -23   0    6.10    2.03
  13 -23   3   -1.92    1.92
  13 -23   3   -0.73    1.79
  13 -23   3    1.84    2.01
  13 -23   3    0.53    1.82
  13 -23   3    1.55    1.67
  13 -23   3   -1.05    1.87
  13 -23   6   19.13    2.26
  13 -23   6   17.77    2.36
  10  13   6   14.09    1.92
  13 -23   6   20.20    2.43
  13 -23   6   17.98    1.98
  13 -23   6   22.32    2.37
 -22   9  -7    1.25    1.29
 -22   9  -7    1.07    1.36
  13 -22  -4   -0.83    1.94
  13 -22  -4   -1.44    1.98
  13 -22  -4    0.78    1.85
  13 -22  -4   -0.86    1.80
  13 -22  -1   -1.68    2.13
  13 -22  -1    1.17    1.70
  13 -22  -1    0.05    2.11
  13 -22  -1   -2.18    1.75
  13 -22  -1    0.94    1.90
  13 -22  -1   -0.73    1.99
  13 -22  -1    1.64    1.88
  13 -22  -1   -0.13    1.52
  13 -22   2   -1.83    1.77
  13 -22   2    1.18    2.07
  13 -22   2    2.34    1.68
  13 -22   2    1.75    1.93
  13 -22   2    3.92    2.32
  13 -22   2    0.87    1.89
  13 -22   2   -1.34    2.03
  13 -22   5    4.71    1.81
  13 -22   5    5.05    2.13
  13 -22   5    6.42    2.22
   9  13   5    4.26    1.72
  13 -22   5    4.37    1.66
  13 -22   5    5.19    1.82
  13 -22   5    4.36    2.03
  13 -22   8    2.18    1.07
  13 -22   8   -0.71    1.03
   9  13   8    0.92    1.04
  13 -22   8   -0.21    0.96
   9  13   8    1.80    0.99
 -21   8  -8   -0.34    1.07
 -21   8  -8   -1.22    1.34
  13 -21  -5    3.57    1.89
  13 -21  -5    4.21    2.17
  13 -21  -5    1.69    1.53
  13 -21  -5    1.53    1.98
  13 -21  -2   -0.21    2.27
  13 -21  -2   -1.98    2.15
  13 -21  -2   -1.64    2.29
  13 -21  -2   -2.01    1.79
  13 -21  -2    1.84    1.98
  13 -21  -2    0.45    1.94
  13 -21   1   15.44    2.94
  13 -21   1   20.45    3.35
  13 -21   1   19.58    3.16
  13 -21   1   21.32    2.84
  13 -21   1   21.59    3.05
  13 -21   1   20.00    3.08
  13 -21   1   19.05    3.00
  13 -21   4    2.52    1.76
  13 -21   4    1.64    2.01
  13 -21   4    2.63    2.03
  13 -21   4    1.63    1.97
  13 -21   4    1.28    1.87
  13 -21   4    3.91    2.12
  13 -21   7    0.13    1.20
  13 -21   7   -0.34    1.52
  13 -21   7    0.20    1.45
   8  13   7   -3.13    1.69
  13 -21   7    0.04    1.45
  13 -21   7    0.85    1.54
 -20   7  -9    8.32    1.37
 -20   7  -9    6.53    1.42
  13 -20  -6    1.63    1.69
   7  13  -6    0.54    1.41
  13 -20  -6    3.85    2.26
  13 -20  -6    3.66    1.57
  13 -20  -3   15.71    2.94
  13 -20  -3   15.92    2.99
  13 -20  -3   13.06    2.78
  13 -20  -3   10.84    2.65
  13 -20  -3   11.52    2.79
  13 -20  -3   13.02    2.63
  13 -20   0   18.34    3.18
  13 -20   0   20.51    3.05
  13 -20   0   21.83    3.42
  13 -20   0   17.48    3.13
  13 -20   0   20.85    3.09
  13 -20   0   18.25    2.69
  13 -20   0   20.61    2.82
  13 -20   0   21.48    3.29
  13 -20   3    2.27    2.15
  13 -20   3    0.89    1.99
  13 -20   3    0.75    2.10
  13 -20   3   -1.81    2.11
  13 -20   3   -0.42    2.07
  13 -20   3    2.76    1.81
  13 -20   3    1.22    1.94
  13 -20   3    0.30    1.44
  13 -20   6   49.14    4.06
  13 -20   6   51.13    4.31
  13 -20   6   55.09    4.23
  13 -20   6   50.85    3.79
  13 -20   6   57.97    4.45
  13 -20   6   53.09    4.01
  13 -20   9    1.33    0.97
  13 -20   9   -0.10    0.93
   7  13   9    0.02    1.16
  13 -20   9   -0.62    1.15
  13 -20   9   -1.16    1.21
   6  13  -7    0.99    1.36
 -19   6  -7   -1.10    1.96
  13 -19  -4    7.17    2.33
  13 -19  -4    7.76    2.36
   6  13  -4    5.01    1.92
  13 -19  -4    5.95    2.30
  13 -19  -4    2.07    1.88
  13 -19  -4    5.46    2.29
  13 -19  -1    1.08    2.03
  13 -19  -1    3.04    2.01
  13 -19  -1    0.15    1.82
  13 -19  -1    2.13    1.95
  13 -19  -1    1.03    1.80
  13 -19  -1    2.51    2.06
  13 -19  -1    3.33    1.85
  13 -19   2   80.67    5.17
  13 -19   2   94.58    5.94
  13 -19   2   94.02    5.80
  13 -19   2   83.69    5.50
  13 -19   2   86.13    5.15
  13 -19   2   89.98    5.42
  13 -19   2   85.33    5.53
  13 -19   5   85.28    5.59
  13 -19   5   86.30    5.71
  13 -19   5   79.99    5.22
  13 -19   5   86.08    5.50
  13 -19   5   85.69    5.46
  13 -19   5   76.87    5.29
  13 -19   8   21.25    2.54
  13 -19   8   16.87    2.14
  13 -19   8   18.47    2.52
  13 -19   8   18.24    2.39
  13 -19   8   19.72    2.73
   5  13  -8   -2.66    1.76
 -18   5  -8   -1.67    1.79
  13 -18  -5    3.28    1.85
   5  13  -5    7.21    2.04
  13 -18  -5    3.65    2.28
  13 -18  -5    3.20    1.68
  13 -18  -5    5.30    2.47
  13 -18  -2   24.73    3.24
  13 -18  -2   30.66    3.62
  13 -18  -2   31.41    3.71
  13 -18  -2   22.87    3.05
  13 -18  -2   30.16    3.81
  13 -18  -2   28.93    3.42
  13 -18  -2   28.52    3.61
  13 -18  -2   27.74    5.34
  13 -18   1   80.27    4.80
  13 -18   1   76.15    5.10
  13 -18   1   81.13    5.40
  13 -18   1   78.37    5.38
  13 -18   1   76.12    5.08
  13 -18   1   71.16    8.09
 -18   5   1   82.34    8.95
  13 -18   1   85.91    5.20
   5  13   1   74.76    9.17
  13 -18   1   78.32    5.21
  13 -18   1   80.98    5.39
  13 -18   4    3.19    2.20
  13 -18   4    0.91    1.91
  13 -18   4    1.71    2.04
  13 -18   4    1.32    1.92
  13 -18   4   -0.12    1.88
  13 -18   4    3.19    1.94
  13 -18   4    0.26    1.90
  13 -18   7    7.12    2.35
  13 -18   7    9.17    2.25
  13 -18   7   11.83    2.58
  13 -18   7    6.24    2.12
  13 -18   7   13.07    2.29
  13 -18   7    6.74    2.35
  13 -18  10    3.39    1.20
  13 -18  10    3.68    1.24
 -17   4  -9    6.84    1.64
   4  13  -9    8.05    1.82
 -17   4  -9    6.46    1.99
  13 -17  -6   16.56    3.01
   4  13  -6   12.15    2.55
  13 -17  -6   18.37    3.28
  13 -17  -6   11.60    2.39
  13 -17  -3    5.85    2.18
  13 -17  -3    2.49    1.98
  13 -17  -3    6.27    2.24
  13 -17  -3    4.83    2.06
   4  13  -3    2.04    1.59
  13 -17  -3    4.25    1.91
  13 -17  -3    4.38    3.09
  13 -17  -3    0.83    2.03
   4  13  -3   -0.59    1.06
  13 -17  -3    3.12    2.09
  13 -17   0   78.83    5.13
  13 -17   0   72.90    4.95
  13 -17   0   65.48    4.48
  13 -17   0   75.11    4.79
  13 -17   0   75.95    5.08
  13 -17   0   74.54    4.91
 -17   4   0   81.46    8.51
   4  13   0   67.11    8.23
  13 -17   0   74.74    5.03
  13 -17   3   76.11    5.02
  13 -17   3   75.51    5.30
  13 -17   3   70.88    5.10
  13 -17   3   71.89    5.10
  13 -17   3   70.57    4.74
  13 -17   3   94.31    9.82
 -17   4   3   64.17    8.85
  13 -17   3   78.80    5.14
  13 -17   3   79.78    9.94
  13 -17   3   77.11    5.22
   4  13   3   67.17    8.41
  13 -17   6   -1.22    1.99
  13 -17   6   -0.60    1.90
  13 -17   6   -0.76    2.23
  13 -17   6   -0.25    2.22
  13 -17   6    1.56    1.68
  13 -17   6    1.23    2.05
  13 -17   9   19.07    2.45
  13 -17   9   17.44    2.47
  13 -17   9   18.12    2.30
  13 -17   9   19.61    2.16
  13 -17   9   20.94    2.65
   3  13 -10   12.71    1.90
 -16   3 -10   18.22    2.01
   3  13  -7   39.28    4.01
  13 -16  -7   35.88    3.92
  13 -16  -4    3.75    1.80
  13 -16  -4    4.26    2.07
   3  13  -4    2.86    1.75
  13 -16  -4    4.55    2.34
   3  13  -4    1.64    1.59
  13 -16  -4    3.16    1.73
  13 -16  -4    5.26    2.25
  13 -16  -4    4.92    1.85
 -16   3  -1  122.29    9.87
  13 -16  -1  141.43    6.67
  13 -16  -1  149.75    6.67
  13 -16  -1  142.36    6.54
  13 -16  -1  141.39   11.25
  13 -16  -1  134.81    6.10
  13 -16  -1  144.44    6.57
  13 -16  -1  148.89    6.77
   3  13  -1  141.69   11.21
  13 -16  -1  145.94    6.57
  13 -16   2   25.54    5.53
  13 -16   2   20.23    2.96
   3  13   2   34.05    6.07
  13 -16   2   25.20    3.18
  13 -16   2   25.32    3.24
  13 -16   2   34.02    5.51
  13 -16   2   24.86    3.18
  13 -16   2   24.83    2.78
 -16   3   2   22.35    5.00
  13 -16   2   25.08    3.03
  13 -16   2   24.28    2.97
  13 -16   2   29.49    3.50
  13 -16   5   93.68    6.02
  13 -16   5   96.66    6.05
  13 -16   5   95.03    5.77
  13 -16   5   98.14    5.51
  13 -16   5  103.15    6.02
  13 -16   5   95.19    5.90
  13 -16   8   22.74    2.87
  13 -16   8   20.78    2.94
  13 -16   8   24.40    3.23
  13 -16   8   23.26    2.63
  13 -16   8   19.62    2.94
   2  13 -11   15.24    1.72
   2  13  -8   13.06    2.72
 -15   2  -8   11.40    2.54
  13 -15  -5   11.06    2.70
   2  13  -5    4.82    2.17
  13 -15  -5    6.38    2.40
  13 -15  -5    5.81    2.16
  13 -15  -5    5.90    2.02
  13 -15  -2   36.20    3.58
  13 -15  -2   43.29    3.71
  13 -15  -2   44.33    3.77
  13 -15  -2   44.30    3.78
  13 -15  -2   49.29    4.17
  13 -15  -2   50.16    6.66
  13 -15  -2   41.28    3.75
   2  13  -2   41.29    6.36
  13 -15  -2   42.34    3.60
  13 -15   1    3.75    1.87
  13 -15   1    2.39    1.87
  13 -15   1    6.15    2.09
  13 -15   1    3.93    2.18
 -15   2   1    3.39    2.43
  13 -15   1    2.21    1.62
  13 -15   1    4.29    1.79
  13 -15   1    0.41    2.20
  13 -15   1    5.03    1.83
   2  13   1    5.38    3.13
  13 -15   1    4.45    1.61
  13 -15   4   18.24    2.90
  13 -15   4   24.65    5.41
  13 -15   4   17.44    5.05
  13 -15   4   22.40    2.99
  13 -15   4   22.08    3.05
  13 -15   4   28.47    3.57
  13 -15   4   26.31    5.03
  13 -15   4   18.91    2.96
 -15   2   4    9.14    4.04
  13 -15   4   22.21    3.08
   2  13   4   30.53    5.86
  13 -15   7    6.98    2.37
  13 -15   7    3.12    2.16
  13 -15   7    5.53    2.46
  13 -15   7    8.50    2.28
  13 -15   7    3.17    1.46
  13 -15  10    5.34    1.79
  13 -15  10    0.58    1.13
  13 -15  10    2.55    1.36
  13 -15  10    1.58    1.46
  13 -15  10    2.59    1.58
   1  13  -9   14.51    2.57
 -14   1  -9   12.62    2.35
  13 -14  -6   68.06    5.14
   1  13  -6   64.97    5.04
  13 -14  -6   71.17    5.05
  13 -14  -6   65.62    5.03
  13 -14  -3    5.58    1.98
  13 -14  -3    5.53    2.04
  13 -14  -3   -1.87    2.65
  13 -14  -3    5.78    2.09
   1  13  -3    6.82    2.94
  13 -14  -3    5.07    2.03
 -14   1   0   68.53    7.34
   1  13   0   70.19    7.51
  13 -14   0   76.36    8.08
  13 -14   3   10.70    3.40
  13 -14   3    9.66    2.23
  13 -14   3    7.84    3.82
   1  13   3    5.87    3.33
  13 -14   3   11.12    2.27
  13 -14   3    4.80    1.78
  13 -14   3    8.54    2.32
  13 -14   3   11.90    2.52
  13 -14   3   -2.48    3.30
  13 -14   3   10.53    2.29
  13 -14   3    8.25    2.33
 -14   1   3    8.03    2.89
  13 -14   6   86.86    5.70
  13 -14   6   86.34    5.80
  13 -14   6   78.57    5.35
  13 -14   6   80.04    5.08
  13 -14   9    7.08    1.98
  13 -14   9    2.93    1.88
   0  13 -10    9.04    2.09
 -13   0 -10    9.52    1.76
   0  13  -7   23.08    3.31
  13 -13  -7   21.86    3.21
   0  13  -7   23.86    3.52
  13 -13  -7   22.12    3.20
  13 -13  -4    8.64    2.20
  13 -13  -4   17.04    4.71
  13 -13  -4   10.53    2.54
   0  13  -4    9.48    2.35
   0  13  -4    6.49    2.24
  13 -13  -4    9.34    2.25
   0  13  -4   12.65    3.55
  13 -13  -4    6.64    2.13
 -13   0  -1   -5.28    2.41
  13 -13  -1   -3.41    2.24
  13 -13   2    9.71    3.67
  13 -13   2    7.18    3.26
 -13   0   2    5.50    2.80
  13 -13   2    6.05    2.71
   0  13   2    8.48    3.65
  13 -13   5   57.48    4.30
  13 -13   5   66.05    7.75
  13 -13   5   61.06    4.74
  13 -13   5   75.77    9.01
  13 -13   5   80.94    9.36
  13 -13   5   57.53    4.61
  13 -13   5   58.46    4.68
  13 -13   5   61.82    4.67
 -13   0   5   54.04    8.30
  13 -13   5   51.90    7.43
   0  13   5   71.29    8.64
  13 -13   8   91.54    5.73
  13 -13   8   84.94    5.47
  13 -13   8   96.05    5.37
  13 -13   8   93.63    5.19
  13 -13  11   44.57    2.53
  13 -13  11   47.02    2.97
  13 -13  11   40.65    2.75
  -1  13 -11   44.53    2.99
  -1  13  -8   17.84    2.85
  -1  13  -8   20.20    3.20
 -12  -1  -8   20.14    2.84
  13 -12  -5  130.14    6.48
  13 -12  -5  131.80    6.64
  -1  13  -5  117.11    6.46
  -1  13  -5  113.64    6.24
  13 -12  -5  126.67    6.34
  13 -12  -2    2.53    2.41
  -1  13  -2    0.84    2.19
  13 -12   1  123.73    8.66
 -12  -1   1  121.87    9.38
  13 -12   1  118.60    9.61
  -1  13   1  113.40    9.40
  13 -12   1  122.93    9.49
  13 -12   4    1.02    2.66
  13 -12   4    1.19    1.62
  13 -12   4    2.65    1.82
  13 -12   4    6.52    3.64
  13 -12   4   -0.34    1.41
  13 -12   4    1.18    1.71
  13 -12   4    1.11    1.77
  13 -12   4   -1.25    1.63
  13 -12   4   -7.97    3.06
 -12  -1   4   -5.72    3.14
  13 -12   4    1.93    1.69
  -1  13   4   -0.28    2.14
  13 -12   7    2.27    2.12
  13 -12   7    0.47    1.66
  13 -12   7    0.01    1.68
  13 -12  10   64.46    4.12
  13 -12  10   67.97    4.41
  13 -12  10   65.36    4.01
  -2  13  -9    0.93    1.65
  -2  13  -9    2.08    1.87
 -11  -2  -9    2.31    1.59
  13 -11  -6   29.30    6.94
  13 -11  -6   21.97    3.04
  -2  13  -6   21.80    3.22
  13 -11  -6   22.81    3.04
  -2  13  -6   18.44    3.05
  13 -11  -6   22.18    3.15
  13 -11  -3   10.05    3.72
  -2  13  -3   10.97    3.12
  13 -11   0   49.28    6.05
  13 -11   0   41.94    5.25
 -11  -2   0   38.01    5.02
  -2  13   0   44.29    5.87
  13 -11   0   42.20    5.47
  13 -11   3    2.00    2.34
  13 -11   3    1.92    3.03
  13 -11   3   -4.59    2.58
  -2  13   3    0.97    3.05
  13 -11   6  111.79   10.13
  13 -11   6  115.67    6.24
  13 -11   6  114.45    6.29
  13 -11   6   87.82    9.69
 -11  -2   6  110.74   10.89
  -2  13   6  134.18   11.40
  13 -11   6  113.42   10.70
  13 -11   6  108.92   10.75
  13 -11   6  118.40    6.58
  13 -11   9    3.00    1.93
  13 -11   9    2.87    1.56
  13 -11   9    1.60    1.54
  -3  13 -10  103.33    5.26
  -3  13 -10  111.29    4.91
  13 -10  -7  120.37    6.16
  13 -10  -7  118.93    6.26
  -3  13  -7  123.25    6.69
  -3  13  -7  121.07    6.66
 -10  -3  -7  128.44    6.18
  -3  13  -4  115.52    5.91
  13 -10  -4  107.31    9.75
  13 -10  -4  105.12    8.82
  13 -10  -1   35.09    4.65
  -3  13  -1   28.92    4.78
 -10  -3  -1   27.79    3.97
  13 -10  -1   36.31    5.01
  13 -10  -1   30.39    4.73
  13 -10   2   -2.08    2.46
  13 -10   2    2.71    2.92
  13 -10   2    3.01    2.07
 -10  -3   2    4.44    2.79
  -3  13   2    1.59    2.81
  13 -10   5  268.93    8.76
  13 -10   5  275.98   15.84
  13 -10   5  251.12   15.27
  13 -10   5  231.34   13.52
  13 -10   5  262.32    9.15
  13 -10   5  275.34    9.19
  13 -10   5  261.07    8.65
  13 -10   5  279.84   16.54
  -3  13   5  244.87   15.41
  13 -10   8  120.33    6.55
  13 -10   8  122.97    6.39
  13 -10   8  121.93    6.38
  13 -10  11  108.69    4.40
  13 -10  11  116.02    4.93
  13 -10  11  114.44    4.45
  -4  13 -11    6.80    1.61
  -4  13 -11    6.07    1.49
  -4  13  -8   50.90    4.41
  -4  13  -8   46.69    4.21
  -9  -4  -5   -2.15    1.82
  13  -9  -5   -6.72    3.36
  13  -9  -5   -2.60    2.74
  13  -9  -5    2.01    1.63
  -4  13  -5   -0.28    1.83
  -4  13  -5   -2.80    2.22
  13  -9  -5   -1.04    1.75
  -9  -4  -2  168.59   10.87
  13  -9  -2  176.81   11.01
  13  -9  -2  185.13    9.98
  13  -9  -2  187.42    9.83
  -4  13  -2  187.73   10.33
  13  -9   1  152.59    9.75
  13  -9   1  131.67    7.71
  13  -9   1  139.80    9.62
  -4  13   1  147.78    9.96
  13  -9   4    9.83    3.61
  13  -9   4    8.50    3.87
  13  -9   4    7.47    3.03
  -4  13   4    8.03    3.68
  13  -9   7   85.13    5.46
  13  -9   7   89.84    5.69
  13  -9   7   77.03    4.98
  13  -9  10   11.52    2.13
  13  -9  10    7.90    1.96
  13  -9  10    8.28    1.78
  -5  13  -9   97.64    5.51
  -5  13  -9   99.39    5.57
  -5  13  -9  105.54    5.39
  13  -8  -6   91.06    5.42
  -5  13  -6   94.98    5.77
  -5  13  -6   90.58    5.53
  13  -8  -6   92.68    9.70
  -8  -5  -6   89.74    5.68
  13  -8  -3   15.54    4.27
  13  -8  -3    8.04    2.77
  -8  -5  -3   18.92    4.24
  13  -8   0  464.54   16.16
  13  -8   0  426.17   14.61
  -5  13   0  455.59   16.29
  13  -8   3   82.46    8.24
  13  -8   3   81.50    7.59
  -5  13   3   93.87    8.72
  13  -8   3   98.49    8.83
  13  -8   6  431.79   11.32
  13  -8   6  488.75   22.66
  13  -8   6  452.81   21.07
  13  -8   6  464.63   11.97
  13  -8   6  430.53   19.22
  13  -8   6  423.60   11.99
  -5  13   6  463.04   21.39
  13  -8   6  426.36   20.67
  13  -8   9  122.17    6.23
  13  -8   9  128.09    6.51
  13  -8  12   40.05    2.44
  -6  13 -10   23.05    2.72
  -6  13 -10   26.04    2.81
  -6  13 -10   25.86    2.73
  13  -7  -7   63.83    4.55
  -6  13  -7   66.15    4.98
  -6  13  -7   63.18    4.73
  -7  -6  -7   62.86    5.10
  -7  -6  -4   23.32    5.20
  13  -7  -4   22.30    4.31
  13  -7  -1    5.62    2.44
  13  -7  -1    4.98    2.13
  -6  13  -1    2.38    2.54
  13  -7  -1    3.39    2.12
  -6  13  -1    2.22    2.66
  13  -7   2  338.95   15.27
  -7  -6   2  345.67   12.35
  13  -7   2  350.48   13.51
  -6  13   2  344.13   12.73
  -6  13   2  351.03   15.46
  13  -7   2  355.33   15.07
  13  -7   5    6.06    3.36
  13  -7   5    5.68    3.21
  13  -7   5   11.89    3.19
  13  -7   5    2.84    1.86
  13  -7   5    7.13    3.23
  13  -7   5    7.82    2.19
  -6  13   5    8.56    2.82
  13  -7   5    6.13    1.77
  13  -7   8   20.68    3.27
  13  -7   8   20.12    2.96
  13  -7   8   20.46    3.13
  13  -7  11   18.36    2.25
  13  -7  11   18.54    2.26
  -7  13 -11   86.35    3.91
  -7  13  -8   85.72    5.57
  -7  13  -8   76.06    4.90
  -7  13  -8   77.36    4.71
  -6  -7  -8   83.01    5.88
  13  -6  -5  200.28    7.30
  -7  13  -5  197.22   12.38
  -6  -7  -5  204.10    8.05
  -7  13  -5  225.25    8.35
  -7  13  -5  192.75    7.38
  13  -6  -5  228.88   13.74
  -6  -7  -5  214.33    7.95
  -6  -7  -2  141.73   10.28
  13  -6  -2  139.38    8.49
  -7  13  -2  158.33   10.49
  13  -6   1  322.34   14.06
  13  -6   1  299.17   13.01
  -6  -7   1  321.85   12.41
  -7  13   1  330.54   13.23
  -7  13   1  310.19   13.80
  13  -6   4  404.78   17.40
  13  -6   4  411.64   18.36
  -7  13   4  369.83   17.57
  13  -6   4  385.08   18.18
  13  -6   7  183.06    7.69
  13  -6   7  197.99    8.29
  13  -6   7  199.03    7.82
  13  -6  10    2.48    1.47
  13  -6  10    4.46    2.07
  -8  13  -9   75.43    5.02
  -8  13  -9   69.87    4.55
  -8  13  -6   97.99    9.93
  -8  13  -6   94.78    5.76
  -8  13  -6   98.90    5.42
  -5  -8  -6  103.76    5.91
  13  -5  -6  118.73   10.78
  -5  -8  -6   89.62    5.83
  -5  -8  -3   53.53    6.67
  13  -5  -3   45.34    5.51
  -5  -8   0  343.54   13.58
  -8  13   0  343.77   14.33
  -8  13   0  340.17   13.70
  13  -5   0  352.47   14.35
  13  -5   0  327.17   11.76
  13  -5   3    2.72    2.44
  13  -5   3   -0.39    2.75
  -8  13   3   -3.66    2.90
  -8  13   3    1.74    1.87
  13  -5   3    4.76    2.56
  -5  -8   3   -6.76    2.99
  13  -5   6   18.81    5.55
  13  -5   6   21.42    3.15
  -8  13   6   24.08    5.57
  13  -5   6   20.82    5.61
  13  -5   6   16.72    5.06
  13  -5   6   19.95    2.97
  13  -5   6   19.56    4.80
  13  -5   6   16.66    2.98
  13  -5   9   24.14    3.07
  -9  13 -10   18.02    2.44
  -9  13 -10   15.03    2.29
  13  -4  -7  252.40    8.70
  -9  13  -7  287.69    9.99
  13  -4  -7  266.51    9.84
  -9  13  -7  265.30    8.40
  -4  -9  -7  258.53    9.37
  -4  -9  -7  248.75    9.58
  -4  -9  -4  283.02   15.61
  13  -4  -4  335.03   15.49
  -4  -9  -1  487.54   18.91
  13  -4  -1  498.39   15.18
  -9  13  -1  536.34   18.48
  13  -4  -1  493.52   14.66
  -9  13  -1  524.10   15.61
  -4  -9   2  664.63   19.66
  13  -4   2  712.06   19.33
  -9  13   2  722.36   22.18
  -9  13   2  748.22   20.86
  13  -4   2  682.66   22.63
  13  -4   2  722.32   21.02
  13  -4   5  158.56   12.34
  13  -4   5  146.26    6.93
  13  -4   5  143.94    6.94
  -4  -9   5  140.47   10.44
  13  -4   5  149.31   11.47
  -9  13   5  143.68   11.90
  13  -4   5  157.62    7.20
  13  -4   5  133.48   11.40
  13  -4   8   34.60    3.61
  13  -4   8   38.71    3.87
  13  -4   8   35.95    3.90
  13  -4  11    6.53    1.60
 -10  13 -11   86.45    3.77
  -3 -10  -8    0.97    2.25
 -10  13  -8    2.93    2.16
  13  -3  -8    0.29    1.69
 -10  13  -8    2.54    1.84
  -3 -10  -5  155.30    6.86
  -3 -10  -5  156.43    6.90
  13  -3  -5  154.58   11.79
 -10  13  -5  165.63    7.30
  -3 -10  -5  144.39   12.42
  -3 -10  -5  149.08    6.75
  -3 -10  -5  162.91    7.30
  13  -3  -2   88.28    7.23
 -10  13  -2   92.67    8.27
  -3 -10  -2   84.88    8.40
  13  -3   1  187.28   11.07
  -3 -10   1  173.75   11.65
  -3 -10   1  170.20   10.49
  13  -3   1  194.16   10.05
 -10  13   1  185.91   11.04
 -10  13   1  185.87   10.99
  13  -3   4  217.13    8.21
  -3 -10   4  208.21   11.56
  -3 -10   4  209.68   12.52
  13  -3   4  222.56   13.29
  13  -3   4  213.72   14.31
 -10  13   4  210.73   13.80
  13  -3   4  201.93    7.90
  13  -3   4  206.88   13.28
  13  -3   7  402.65   11.68
  13  -3   7  410.49   11.85
  13  -3   7  404.63   12.13
  -3 -10   7  432.29   11.23
  13  -3  10   76.62    4.49
  13  -3  10   72.71    4.47
  13  -2  -9   76.56    4.77
 -11  13  -9   72.79    4.88
 -11  13  -9   64.83    4.31
  -2 -11  -6   59.79    4.67
  -2 -11  -6   67.05    4.98
 -11  13  -6   62.68    8.52
 -11  13  -6   64.70    4.98
 -11  13  -6   64.55    4.46
  -2 -11  -6   54.71    8.35
  -2 -11  -6   62.83    4.84
  13  -2  -6   73.83    8.32
  -2 -11  -6   66.01    5.28
  -2 -11  -3   25.72    5.62
 -11  13  -3   27.90    5.07
  13  -2  -3   24.12    4.69
 -11  13   0  112.01    8.97
  13  -2   0  121.69    8.54
  -2 -11   0  119.90    9.14
  -2 -11   0  107.81    9.53
  13  -2   0  110.72    7.22
 -11  13   0  113.43    7.96
  -2 -11   3  183.25   12.16
  -2 -11   3  180.85   11.09
  -2 -11   3  188.29   11.92
  13  -2   3  183.78   11.21
 -11  13   3  193.43   11.59
 -11  13   3  191.11   12.55
  13  -2   3  170.14   12.28
  13  -2   3  197.52   12.27
  13  -2   6   89.27    5.80
  13  -2   6   85.14    5.69
  13  -2   6   87.41    9.30
 -11  13   6   90.25   10.18
  -2 -11   6   84.59    9.22
  13  -2   6   99.43   10.45
  -2 -11   6   93.23    5.53
  13  -2   6  114.97   11.22
  13  -2   9   73.36    4.79
  13  -2   9   70.39    4.59
  13  -2   9   83.62    5.37
  -2 -11   9   79.91    4.67
 -12  13 -10  107.18    5.09
 -12  13 -10  110.71    4.86
 -12  13  -7  124.41    6.69
 -12  13  -7  114.29    5.89
  -1 -12  -7  113.42    6.39
  -1 -12  -7  124.41    7.00
  -1 -12  -4   53.24    4.04
  -1 -12  -4   52.45    4.22
  -1 -12  -4   38.58    6.75
 -12  13  -4   57.41    4.28
 -12  13  -4   72.76    8.09
  -1 -12  -4   47.62    3.93
  13  -1  -4   53.39    6.86
  -1 -12  -4   58.03    4.33
  -1 -12  -4   56.10    4.51
 -12  13  -1  199.31   12.21
  -1 -12  -1  200.85   12.09
  -1 -12  -1  186.30   12.68
  13  -1  -1  207.70   10.83
  -1 -12   2  127.48    9.74
  -1 -12   2  116.59    9.80
  -1 -12   2  109.74    9.33
 -12  13   2  127.08    9.88
 -12  13   2  123.11    9.57
  13  -1   2  115.67    9.58
  13  -1   2  127.11    9.30
  13  -1   5  590.64   14.22
  -1 -12   5  609.93   21.89
  -1 -12   5  584.95   23.04
  13  -1   5  623.56   24.20
  -1 -12   5  574.69   12.17
 -12  13   5  621.54   25.31
  13  -1   5  647.04   25.93
  13  -1   5  594.09   23.97
  -1 -12   5  576.26   13.17
  13  -1   8  126.88    6.51
  13  -1   8  121.24    6.62
  13  -1   8  124.22    6.78
  -1 -12   8  121.79    6.24
  13  -1  11  144.84    4.59
  13  -1  11  156.37    5.32
  13  -1  11  146.84    4.80
 -13  13 -11   43.26    2.54
  13   0  -8   86.12    4.93
 -13  13  -8   88.12    5.59
 -13  13  -8   89.32    5.15
   0 -13  -8   87.84    5.96
   0 -13  -5   56.46    4.57
   0 -13  -5   50.75    4.48
   0 -13  -5   57.56    4.62
 -13  13  -5   57.54    4.58
   0 -13  -5   57.31    4.58
   0 -13  -5   51.64    7.89
   0 -13  -5   47.92    4.24
  13   0  -5   57.26    7.43
   0 -13  -2    7.02    4.40
  13   0  -2    6.89    3.50
 -13  13  -2   10.04    3.89
 -13  13   1    2.46    2.21
  13   0   1   -5.88    2.85
 -13  13   1    1.24    2.34
   0 -13   1    2.70    3.24
   0 -13   1   -5.31    3.20
   0 -13   4   20.78    4.56
   0 -13   4    8.96    2.36
  13   0   4   -0.25    1.99
  13   0   4    7.29    3.46
   0 -13   4    7.06    1.99
  13   0   4   10.90    2.43
   0 -13   4    8.53    2.07
   0 -13   4    2.08    2.52
 -13  13   4   18.60    4.26
  13   0   4    1.16    3.05
 -13  13   4   10.03    3.80
   0 -13   7   15.97    2.95
  13   0   7   17.99    3.19
  13   0   7   17.37    3.15
   0 -13  10    9.59    1.82
  13   0  10   10.93    1.99
  13   0  10    7.40    1.92
 -14  13  -9    4.05    1.95
  13   1  -9    4.48    1.66
 -14  13  -9    3.12    1.59
   1 -14  -6  494.28   12.96
   1 -14  -6  497.14   12.44
 -14  13  -6  498.51   12.89
 -14  13  -6  488.39   11.79
   1 -14  -6  491.21   12.60
   1 -14  -6  486.18   13.20
   1 -14  -3  208.57    8.05
   1 -14  -3  206.96    7.77
   1 -14  -3  214.96    7.98
 -14  13  -3  222.80    7.85
   1 -14  -3  215.98    8.15
   1 -14  -3  204.53   14.80
 -14  13  -3  205.52   13.36
   1 -14  -3  212.07    7.89
  13   1  -3  206.40   12.65
   1 -14  -3  210.26    7.89
 -14  13   0  749.86   24.58
   1 -14   0  725.69   24.05
   1 -14   0  704.42   25.41
  13   1   0  732.73   20.67
  13   1   0  687.52   21.53
  13   1   3  225.73   13.35
   1 -14   3  224.88    7.83
  13   1   3  238.35    8.84
   1 -14   3  236.35   14.16
   1 -14   3  232.36   14.67
   1 -14   3  204.63   13.17
 -14  13   3  235.09   14.25
   1 -14   3  220.34    7.85
 -14  13   3  217.56   14.26
  13   1   3  231.01   14.82
   1 -14   3  203.10    7.90
  13   1   6  151.61    7.75
   1 -14   6  155.21    6.77
   1 -14   6  156.05    7.46
   1 -14   9    1.30    1.62
  13   1   9   -1.16    1.57
  13   1   9    0.01    1.84
  13   1   9   -0.96    1.69
 -15  13 -10    0.48    1.28
 -15  13 -10    1.53    1.29
   2 -15  -7   15.88    3.23
   2 -15  -7   14.66    2.99
 -15  13  -7   14.07    2.73
 -15  13  -7   12.07    2.32
   2 -15  -7    8.72    2.29
   2 -15  -4   24.47    3.32
   2 -15  -4   22.35    3.18
   2 -15  -4   21.78    3.23
  13   2  -4   30.30    5.33
 -15  13  -4   22.58    3.10
   2 -15  -4   19.22    5.40
   2 -15  -4   22.92    3.15
 -15  13  -4   27.37    5.29
   2 -15  -4   22.85    3.20
   2 -15  -4   21.83    3.26
   2 -15  -1  142.36    6.46
   2 -15  -1  140.27   11.40
   2 -15  -1  152.48    6.68
   2 -15  -1  139.21   11.96
 -15  13  -1  157.36   11.94
  13   2  -1  137.93    9.90
   2 -15  -1  156.15    6.70
   2 -15  -1  149.31    6.36
   2 -15  -1  152.98    6.54
   2 -15  -1  147.14    6.74
   2 -15   2   30.50    5.77
   2 -15   2   26.88    3.07
  13   2   2   24.92    3.02
   2 -15   2   36.91    5.97
   2 -15   2   28.60    5.63
 -15  13   2   31.43    5.48
   2 -15   2   32.44    3.30
 -15  13   2   25.31    4.94
  13   2   2   24.87    2.86
  13   2   2   26.41    5.22
   2 -15   2   33.42    3.51
   2 -15   5   26.64    3.58
   2 -15   5   32.54    3.63
  13   2   5   32.64    3.92
   2 -15   5   27.33    5.81
   2 -15   5   28.18    3.37
   2 -15   8   -0.94    1.99
  13   2   8   -0.36    2.40
   2 -15   8   -0.85    1.54
  13   2   8   -1.41    1.78
  13   2  11    0.03    0.83
  13   2  11   -0.84    0.98
   3 -16  -8   18.20    2.98
 -16  13  -8   18.05    2.81
 -16  13  -8   12.43    2.20
   3 -16  -5   38.73    3.94
   3 -16  -5   42.27    4.27
   3 -16  -5   38.35    4.17
 -16  13  -5   38.64    3.96
   3 -16  -5   41.09    4.03
   3 -16  -5   41.27    4.25
   3 -16  -2  146.08    6.70
   3 -16  -2  147.42    6.85
   3 -16  -2  135.43    6.70
   3 -16  -2  137.26   12.36
 -16  13  -2  145.65   11.74
  13   3  -2  135.58   10.49
   3 -16  -2  149.81    6.85
   3 -16  -2  146.66    6.79
   3 -16  -2  131.93    6.71
   3 -16   1  529.09   11.70
   3 -16   1  516.51   11.56
   3 -16   1  540.09   12.58
   3 -16   1  528.09   12.76
  13   3   1  512.75   12.16
   3 -16   1  507.13   21.76
   3 -16   1  537.90   22.48
   3 -16   1  518.24   11.97
 -16  13   1  532.89   22.17
   3 -16   1  494.61   12.02
  13   3   1  509.65   20.57
  13   3   4  135.52   11.86
 -16  13   4  132.97   11.50
   3 -16   4  148.30    6.83
  13   3   4  150.03    7.56
   3 -16   4  132.35   12.10
   3 -16   4  150.81   12.94
   3 -16   4  135.18    6.66
 -16  13   4  151.67   12.73
  13   3   4  143.46   12.90
   3 -16   4  134.46    6.94
  13   3   7   48.78    4.56
   3 -16   7   49.48    4.39
   3 -16   7   51.32    4.09
  13   3  10   43.64    2.69
  13   3  10   49.33    3.16
  13   3  10   49.59    3.29
   3 -16  10   53.10    3.18
 -17  13  -9    0.09    1.39
 -17  13  -9   -0.76    1.39
   4 -17  -6    4.49    2.34
   4 -17  -6    3.72    2.31
   4 -17  -6    1.13    1.73
 -17  13  -6    3.89    2.16
 -17  13  -6    3.30    1.86
   4 -17  -6    1.82    1.91
   4 -17  -6    3.06    2.00
   4 -17  -3    1.79    2.04
   4 -17  -3    1.96    2.05
  13   4  -3   -0.22    2.35
   4 -17  -3    3.29    2.00
   4 -17  -3    0.94    2.09
   4 -17  -3    6.06    3.95
   4 -17  -3    1.79    1.96
   4 -17  -3    1.80    1.55
   4 -17  -3    0.71    1.92
 -17  13  -3   -7.49    2.87
   4 -17   0  202.94    7.76
   4 -17   0  208.27    7.83
   4 -17   0  213.66   14.66
   4 -17   0  210.35    8.21
   4 -17   0  204.86   14.74
 -17  13   0  204.01   14.17
  13   4   0  196.43   12.43
   4 -17   0  195.47    7.83
   4 -17   0  207.52    8.12
   4 -17   0  203.16    8.27
   4 -17   3    1.63    2.21
  13   4   3    3.52    2.67
   4 -17   3    3.84    2.15
   4 -17   3    2.00    1.60
  13   4   3    1.42    1.86
   4 -17   3    0.63    3.36
   4 -17   3    4.87    2.11
 -17  13   3   -6.23    3.06
   4 -17   3    0.10    2.18
   4 -17   3   -1.66    3.89
   4 -17   6    2.72    2.35
   4 -17   6    4.18    2.05
   4 -17   6    1.35    1.76
  13   4   6    0.95    2.07
   4 -17   9   -0.30    1.56
  13   4   9    0.91    1.33
  13   4   9    1.41    1.51
   4 -17   9    2.43    1.35
  13   4   9    0.50    1.62
   5 -18  -7   69.89    5.09
 -18  13  -7   76.26    5.06
 -18  13  -7   85.23    5.02
   5 -18  -7   77.34    4.55
   5 -18  -7   72.38    4.83
   5 -18  -4  159.56    7.61
   5 -18  -4  154.17    7.45
   5 -18  -4  149.45    7.05
   5 -18  -4  158.18    7.24
   5 -18  -4  164.61    7.71
   5 -18  -4  168.66    7.43
   5 -18  -4  161.35    7.53
   5 -18  -1  292.66    9.60
   5 -18  -1  307.98   17.87
   5 -18  -1  285.23    9.69
   5 -18  -1  296.05    9.81
 -18  13  -1  294.16   17.50
   5 -18  -1  273.10   17.61
   5 -18  -1  285.39    9.63
  13   5  -1  289.35   15.88
   5 -18  -1  286.62    9.52
   5 -18  -1  287.31    9.99
  13   5   2    2.15    3.73
   5 -18   2    0.94    2.16
   5 -18   2    1.41    1.84
  13   5   2   -0.64    1.71
   5 -18   2    3.25    1.63
   5 -18   2    2.36    2.04
   5 -18   2    2.25    2.07
   5 -18   2   -1.94    1.99
   5 -18   5   41.44    4.25
   5 -18   5   38.87    3.55
   5 -18   5   41.88    4.07
  13   5   5   40.26    4.30
   5 -18   5   39.00    4.01
  13   5   8   80.82    5.09
  13   5   8   80.09    4.88
   5 -18   8   76.73    4.27
  13   5   8   75.83    4.88
   5 -18   8   81.77    4.82
 -19  13  -8    0.70    1.60
 -19  13  -8   -0.48    1.43
   6 -19  -8    2.48    1.43
   6 -19  -5   85.54    5.71
   6 -19  -5   89.78    5.21
 -19  13  -5   79.73    5.27
   6 -19  -5   82.86    5.15
   6 -19  -5   82.38    5.59
   6 -19  -5   83.58    5.50
   6 -19  -2   -2.99    2.38
   6 -19  -2    1.18    1.88
   6 -19  -2    0.05    1.79
   6 -19  -2   -6.19    2.49
   6 -19  -2    0.29    2.06
   6 -19  -2   -1.80    1.70
   6 -19  -2    0.49    2.02
   6 -19   1   50.46    4.26
   6 -19   1   50.93    4.53
   6 -19   1   43.38    4.13
   6 -19   1   44.61    4.38
   6 -19   1   47.21    4.33
   6 -19   1   43.45    4.03
   6 -19   4    5.93    2.35
   6 -19   4    8.74    2.06
   6 -19   4    5.26    2.37
  13   6   4    5.15    2.35
   6 -19   4    6.59    2.32
   6 -19   7    2.16    1.48
  13   6   7    3.71    2.30
   6 -19   7    1.68    1.82
  13   6   7    1.29    1.82
   6 -19   7    2.33    2.00
 -20  13  -9   37.58    2.54
 -20  13  -9   33.36    2.23
   7 -20  -6  151.82    6.98
 -20  13  -6  147.36    6.61
 -20  13  -6  144.17    6.39
   7 -20  -6  142.86    5.77
   7 -20  -6  149.24    6.85
   7 -20  -6  136.36    6.20
   7 -20  -3   42.19    4.23
   7 -20  -3   41.23    4.09
   7 -20  -3   38.92    4.07
   7 -20  -3   39.60    3.79
   7 -20  -3   43.36    4.34
   7 -20  -3   37.82    3.86
   7 -20  -3   45.93    4.33
   7 -20   0   23.42    3.50
   7 -20   0   22.24    3.26
   7 -20   0   24.09    3.56
   7 -20   0   24.28    3.49
   7 -20   0   26.06    3.64
   7 -20   0   21.78    3.36
   7 -20   3    8.42    2.49
   7 -20   3    7.09    2.05
   7 -20   3   10.21    2.79
   7 -20   3    8.25    2.14
  13   7   3    6.94    2.18
   7 -20   3    7.16    2.10
   7 -20   3   10.78    2.59
   7 -20   6   55.34    3.65
   7 -20   6   53.11    4.03
  13   7   6   60.76    4.75
   7 -20   6   55.12    4.17
  13   7   6   55.69    4.36
   7 -20   6   54.65    4.48
  13   7   9   29.88    2.42
  13   7   9   24.66    2.06
  13   7   9   27.97    2.25
   7 -20   9   30.33    2.32
 -21  13  -7    1.60    1.52
 -21  13  -7    2.50    1.56
   8 -21  -7   -0.15    1.69
   8 -21  -4    3.82    2.19
   8 -21  -4    1.99    1.74
   8 -21  -4   -0.35    1.76
   8 -21  -4   -0.29    2.04
 -21  13  -4   -0.77    1.79
   8 -21  -4    1.41    1.98
   8 -21  -4    0.89    1.66
   8 -21  -1    7.60    2.56
   8 -21  -1    6.03    2.47
   8 -21  -1   10.69    2.83
   8 -21  -1    9.01    2.72
   8 -21  -1   10.13    2.54
   8 -21  -1    7.70    2.48
   8 -21   2   16.55    3.06
   8 -21   2   12.31    2.58
   8 -21   2   13.14    2.91
   8 -21   2   13.17    2.58
   8 -21   2   11.39    2.66
   8 -21   2   17.24    2.90
   8 -21   5   21.23    3.19
   8 -21   5   22.12    3.13
   8 -21   5   20.24    2.89
   8 -21   5   22.19    2.74
  13   8   5   21.54    2.93
  13   8   5   21.86    2.79
   8 -21   8    6.15    1.66
  13   8   8    6.63    1.65
  13   8   8    6.07    1.49
  13   8   8    7.55    1.70
   8 -21   8    3.79    1.35
 -22  13  -8    9.28    1.57
 -22  13  -8    7.49    1.31
   9 -22  -5   16.62    2.74
   9 -22  -5   14.83    2.85
 -22  13  -5   13.08    2.36
   9 -22  -2    1.76    1.94
   9 -22  -2    3.13    2.08
   9 -22  -2    0.42    1.86
   9 -22  -2   -0.54    2.27
   9 -22  -2    0.23    1.90
   9 -22  -2    4.05    2.31
   9 -22  -2    1.25    1.69
   9 -22   1   45.56    4.30
   9 -22   1   37.34    3.84
   9 -22   1   41.67    4.00
   9 -22   1   47.71    4.38
   9 -22   1   44.43    4.12
   9 -22   1   41.94    4.11
   9 -22   4   91.73    4.99
   9 -22   4   94.36    5.47
  13   9   4   86.69    5.07
   9 -22   4   88.58    4.78
   9 -22   4   96.49    5.63
   9 -22   4   86.05    5.24
   9 -22   4   95.12    4.92
  13   9   7   33.70    2.62
  13   9   7   30.94    2.84
   9 -22   7   33.06    2.55
  13   9   7   36.58    2.99
   9 -22   7   33.74    2.93
   9 -22   7   33.71    2.74
  10 -23  -6    0.48    1.43
 -23  13  -6    1.74    1.47
 -23  13  -6    1.00    1.40
  10 -23  -3   10.42    2.28
  10 -23  -3   13.66    2.75
  10 -23  -3   16.81    2.49
  10 -23  -3   10.84    2.59
 -23  13  -3   14.52    2.24
  10 -23  -3   17.40    2.47
  10 -23  -3   14.43    2.74
  10 -23  -3   16.08    2.51
  10 -23   0   75.74    5.09
  10 -23   0   71.41    4.94
  10 -23   0   67.91    4.93
  10 -23   0   73.03    4.81
  10 -23   0   74.49    5.02
  10 -23   0   63.40    4.56
  10 -23   3    5.25    2.14
  10 -23   3    8.41    2.16
  10 -23   3    4.35    2.16
  10 -23   3    3.77    1.91
  10 -23   3    4.60    1.77
  10 -23   3    7.33    2.34
  10 -23   6   -0.29    1.47
  10 -23   6   -1.12    1.41
  13  10   6   -1.22    1.50
  13  10   6   -0.58    1.23
  10 -23   6   -0.12    1.16
  10 -23   6   -0.88    1.57
  11 -24  -4   15.40    2.47
  11 -24  -4   15.19    2.48
 -24  13  -4   12.21    2.03
  11 -24  -1   21.76    2.76
  11 -24  -1   23.12    3.06
  11 -24  -1   19.87    2.69
  11 -24  -1   21.93    3.09
  11 -24  -1   20.50    2.99
  11 -24  -1   21.40    2.70
  11 -24   2    6.06    2.05
  11 -24   2    1.66    1.51
  11 -24   2    6.51    2.23
  11 -24   2    3.64    1.82
  11 -24   2    2.71    1.88
  11 -24   2    4.96    1.92
  11 -24   5    2.59    1.60
  11 -24   5    1.25    1.18
  11 -24   5    1.71    1.48
  13  11   5    0.36    1.32
  11 -24   5    1.56    1.52
  12 -25  -5    2.19    1.31
 -25  13  -5    2.19    1.08
 -25  13  -5    3.28    1.22
  12 -25  -2    0.22    1.24
  12 -25  -2    1.83    1.75
  12 -25  -2    2.54    1.63
  12 -25  -2   -1.75    1.29
  12 -25  -2   -0.61    1.55
  12 -25   1   12.60    2.14
  12 -25   1    8.36    2.10
  12 -25   1   10.24    2.16
  12 -25   1   10.22    2.20
  12 -25   1    7.92    2.08
  12 -25   1   10.52    2.08
  12 -25   4    0.69    1.29
  12 -25   4   -0.83    1.43
  12 -25   4    2.82    1.37
  13  12   4    4.06    1.41
  12 -25   4   -0.22    1.14
  12 -25   4    0.67    1.42
  12 -25   4    0.04    1.13
  13 -26  -3    1.74    1.40
  13 -26  -3   -0.71    1.37
  13 -26   0    6.43    1.86
  13 -26   0    8.13    1.71
  13 -26   0    6.25    1.86
  13 -26   0    4.97    1.55
  13 -26   0    5.27    1.77
  13 -26   3    1.73    1.19
  13 -26   3   -1.16    1.25
  13 -26   3    2.22    1.23
  13 -26   3    1.34    1.32
  13 -26   3    0.54    1.12
  13 -26   3    0.84    1.20
  14 -27  -1    6.98    1.50
  14 -27  -1    4.00    1.34
  14 -27  -1    5.25    1.45
  14 -27   2    2.42    1.11
  14 -27   2    1.27    1.07
  14 -27   2    2.03    1.08
  14 -27   2    2.14    1.09
  14 -26  -2    0.42    1.30
  14 -26  -2    2.10    1.46
  14 -26  -2    2.73    1.56
  14 -26   1   32.87    2.92
  14 -26   1   30.59    2.59
  14 -26   1   29.02    2.74
  14 -26   1   29.08    2.80
  14 -26   1   28.39    2.42
  14 -26   4   16.67    1.78
  14 -26   4   13.76    1.73
  14 -26   4   12.22    1.51
  14 -26   4   14.82    1.60
  14 -25  -3    2.32    1.51
  14 -25  -3    3.09    1.74
 -25  11  -3    3.43    1.29
  14 -25  -3    1.99    1.45
  14 -25  -3    3.88    1.59
  14 -25   0    2.96    1.86
  14 -25   0    1.73    1.51
  14 -25   0    3.10    1.93
  14 -25   0    2.63    1.76
  14 -25   0    3.54    1.51
  14 -25   3    3.17    1.50
  14 -25   3   -0.61    1.54
  14 -25   3    2.53    1.68
  14 -25   3   -0.27    1.48
  14 -25   3    2.69    1.61
  14 -25   6    0.64    0.96
  14 -24  -4    3.26    1.65
  14 -24  -4    2.21    1.67
  14 -24  -4    1.96    1.40
  14 -24  -4    1.32    1.49
  14 -24  -1   21.24    3.05
  14 -24  -1   19.11    2.52
  14 -24  -1   19.08    2.91
  14 -24  -1   23.21    3.00
  14 -24  -1   18.37    2.59
  14 -24   2    0.07    1.75
  14 -24   2   -1.02    1.89
  14 -24   2   -0.80    2.03
  14 -24   2    1.41    1.72
  14 -24   2   -0.28    1.63
  14 -24   5   18.78    2.33
  14 -24   5   18.38    2.39
  14 -24   5   20.60    2.14
  14 -24   5   22.03    2.42
  14 -24   5   20.14    2.17
  14 -24   5   21.52    2.23
  14 -23  -5   26.27    2.78
  14 -23  -5   24.45    2.92
  14 -23  -5   24.45    2.69
  14 -23  -2   24.12    3.22
  14 -23  -2   24.20    3.27
  14 -23  -2   22.87    3.09
  14 -23  -2   22.30    3.00
  14 -23   1  101.52    5.54
  14 -23   1  112.49    6.06
  14 -23   1  113.51    6.06
  14 -23   1  117.63    5.86
  14 -23   1  111.69    5.43
  14 -23   1  116.54    6.16
  14 -23   1  112.21    5.50
  14 -23   4    7.25    2.10
  14 -23   4    6.88    2.13
  14 -23   4   11.79    2.46
  14 -23   4   12.34    2.22
  14 -23   4    8.57    2.07
  14 -23   4    9.21    2.17
  14 -23   7   -0.41    1.03
  14 -23   7    1.23    1.09
  14 -23   7   -0.53    1.15
  14 -23   7    1.54    1.05
  14 -22  -6   36.68    3.06
  14 -22  -3   -1.17    2.01
  14 -22  -3   -0.90    1.87
  14 -22  -3   -0.20    1.86
  14 -22  -3    0.04    1.87
  14 -22  -3    2.11    1.83
  14 -22   0    2.87    2.13
  14 -22   0    5.13    2.39
  14 -22   0    2.63    1.92
  14 -22   0    0.18    1.59
  14 -22   0    5.49    2.18
  14 -22   0    1.46    1.92
  14 -22   0    3.94    1.93
  14 -22   3   20.70    2.71
  14 -22   3   18.30    2.80
  14 -22   3   15.40    2.30
  14 -22   3   18.17    3.02
  14 -22   3   22.24    3.18
  14 -22   3   14.85    2.66
  14 -22   3   19.24    2.98
  14 -22   6   89.42    4.65
  14 -22   6   86.64    4.69
   8  14   6   78.77    4.24
  14 -22   6   83.98    4.05
  14 -22   6   80.08    4.21
  14 -22   6   91.86    4.70
  14 -22   6   89.69    4.38
   7  14  -7   22.18    2.16
 -21   7  -7   19.64    2.42
  14 -21  -4   81.09    5.18
  14 -21  -4   82.18    5.39
  14 -21  -4   91.37    5.77
  14 -21  -4   71.23    4.69
  14 -21  -4   83.94    5.11
  14 -21  -1  170.70    7.79
  14 -21  -1  179.65    7.87
  14 -21  -1  174.23    7.09
  14 -21  -1  175.48    7.94
  14 -21  -1  171.27    7.58
  14 -21  -1  173.13    7.82
  14 -21  -1  162.63    6.94
  14 -21   2   12.86    2.75
  14 -21   2   11.30    2.37
  14 -21   2   12.98    2.58
  14 -21   2   11.96    2.77
  14 -21   2   12.03    2.80
  14 -21   2   10.99    2.74
  14 -21   2   10.55    2.33
  14 -21   5   70.97    4.83
  14 -21   5   64.40    4.76
  14 -21   5   65.03    4.32
  14 -21   5   68.01    4.60
  14 -21   5   71.31    4.74
  14 -21   5   71.23    4.49
  14 -21   8   22.05    2.12
  14 -21   8   23.83    2.26
   7  14   8   20.98    2.15
  14 -21   8   23.50    2.27
  14 -21   8   26.54    2.23
 -20   6  -8    2.10    1.36
   6  14  -8    0.64    1.02
 -20   6  -8    3.46    1.62
  14 -20  -5   30.55    3.30
   6  14  -5   27.83    2.95
  14 -20  -5   36.55    4.00
  14 -20  -5   33.07    3.75
  14 -20  -5   25.55    2.97
  14 -20  -2   33.93    3.84
  14 -20  -2   35.20    3.90
  14 -20  -2   28.24    3.13
  14 -20  -2   34.22    3.83
  14 -20  -2   32.74    3.89
  14 -20  -2   30.85    3.64
  14 -20  -2   31.70    3.54
  14 -20   1  124.83    6.54
  14 -20   1  127.95    6.81
  14 -20   1  128.10    6.50
  14 -20   1  119.01    6.56
  14 -20   1  132.59    6.50
  14 -20   1  131.01    6.17
  14 -20   1  125.29    6.70
  14 -20   4   20.26    2.76
  14 -20   4   20.83    3.11
  14 -20   4   17.36    3.01
  14 -20   4   22.35    3.33
  14 -20   4   28.37    3.54
  14 -20   4   22.10    3.24
  14 -20   7   17.46    2.51
  14 -20   7   13.87    2.11
  14 -20   7   18.21    2.64
  14 -20   7   16.13    2.48
  14 -20   7   17.61    2.21
  14 -20   7   18.37    2.64
 -19   5  -9    0.67    0.88
   5  14  -9   -0.28    1.14
 -19   5  -9    3.23    1.31
  14 -19  -6  122.52    5.72
   5  14  -6  120.16    5.76
  14 -19  -6  129.89    6.76
  14 -19  -3   44.08    4.35
  14 -19  -3   43.95    4.14
  14 -19  -3   47.44    4.03
   5  14  -3   44.58    3.69
  14 -19  -3   47.76    4.52
  14 -19  -3   46.40    4.16
  14 -19  -3   47.95    4.37
  14 -19  -3   41.55    3.99
  14 -19   0  119.77    6.50
  14 -19   0  129.90    6.78
  14 -19   0  122.22    6.18
  14 -19   0  121.49    6.14
  14 -19   0  113.47    6.33
  14 -19   0  127.41    6.63
  14 -19   0  124.76    6.61
  14 -19   3  103.75    5.73
  14 -19   3  114.95    6.48
  14 -19   3  105.46    6.06
  14 -19   3  106.67    6.18
  14 -19   3  109.47    5.79
  14 -19   3  109.68    6.00
  14 -19   3  115.11    6.41
  14 -19   6  193.63    7.93
  14 -19   6  189.37    7.85
  14 -19   6  179.99    7.00
  14 -19   6  186.71    7.55
  14 -19   6  182.85    7.32
  14 -19   6  177.78    7.21
  14 -19   9   17.42    1.92
  14 -19   9   23.53    2.17
  14 -19   9   24.08    2.19
  14 -19   9   22.54    2.24
   4  14 -10   28.09    1.97
   4  14  -7   43.31    3.73
  14 -18  -7   51.04    4.25
  14 -18  -4   98.54    6.01
  14 -18  -4   97.54    5.72
  14 -18  -4   95.40    5.80
   4  14  -4   96.84    5.60
  14 -18  -4  104.37    6.30
  14 -18  -4  101.50    5.55
  14 -18  -4  103.05    6.26
  14 -18  -4   99.97    5.58
  14 -18  -1  157.85    7.44
  14 -18  -1  152.10    7.11
  14 -18  -1  160.02    6.81
  14 -18  -1  162.49    7.38
  14 -18  -1  158.00    7.45
  14 -18  -1  154.83    7.04
  14 -18  -1  157.15    7.21
  14 -18   2    9.77    2.50
  14 -18   2    9.47    2.24
  14 -18   2    2.76    1.99
  14 -18   2    3.17    2.38
  14 -18   2    8.05    2.55
  14 -18   2    9.16    2.55
  14 -18   2    7.41    2.36
  14 -18   5    4.01    2.04
  14 -18   5    3.89    2.26
  14 -18   5    4.05    2.21
  14 -18   5    3.25    2.19
  14 -18   5    2.60    2.13
  14 -18   5    0.46    1.65
  14 -18   5    2.29    2.02
  14 -18   8    0.46    1.63
  14 -18   8   -0.10    1.47
  14 -18   8    1.28    1.83
  14 -18   8   -1.21    1.68
  14 -18   8    0.53    1.70
   3  14  -8   24.22    2.93
 -17   3  -8   19.21    2.72
  14 -17  -5   66.09    5.08
  14 -17  -5   63.39    4.40
  14 -17  -5   69.89    5.17
   3  14  -5   59.31    4.61
  14 -17  -5   65.28    5.18
  14 -17  -2   55.45    4.56
  14 -17  -2   53.37    4.27
  14 -17  -2   54.62    4.30
  14 -17  -2   57.58    4.46
  14 -17  -2   58.85    4.77
   3  14  -2   48.84    6.76
  14 -17  -2   56.44    4.54
  14 -17  -2   70.84    8.09
  14 -17  -2   61.94    4.59
  14 -17   1  542.89   13.07
  14 -17   1  503.09   12.08
  14 -17   1  557.94   13.24
  14 -17   1  533.07   12.95
  14 -17   1  518.72   12.61
 -17   3   1  500.58   21.96
   3  14   1  512.30   22.71
  14 -17   1  527.80   12.18
  14 -17   1  532.54   12.95
  14 -17   4  290.56    9.16
  14 -17   4  266.29    9.70
  14 -17   4  262.38    9.51
  14 -17   4  271.74    9.59
  14 -17   4  285.71    9.32
  14 -17   4  284.54    9.48
  14 -17   4  263.75    9.60
  14 -17   7  122.72    6.52
  14 -17   7  121.34    6.32
  14 -17   7  116.05    5.68
  14 -17   7  124.04    6.44
  14 -17   7  116.06    5.99
  14 -17   7  117.17    6.02
  14 -17  10   56.96    2.97
  14 -17  10   53.06    2.73
  14 -17  10   54.49    2.95
  14 -17  10   57.00    2.90
   2  14  -9   57.11    3.87
 -16   2  -9   54.02    3.29
 -16   2  -9   53.97    3.54
   2  14  -6   92.16    5.75
  14 -16  -6   98.85    6.09
  14 -16  -6   93.44    5.84
  14 -16  -3   -2.71    2.18
  14 -16  -3    0.77    1.51
  14 -16  -3    0.31    1.85
  14 -16  -3    1.22    1.77
  14 -16  -3    0.77    1.61
   2  14  -3    2.15    2.25
  14 -16  -3    0.63    1.73
   2  14  -3   -0.34    1.65
  14 -16  -3    0.76    1.47
  14 -16  -3    1.58    1.91
  14 -16   0   34.78    3.28
 -16   2   0   25.11    4.96
  14 -16   0   43.90    3.96
  14 -16   0   41.18    3.89
  14 -16   0   37.01    3.67
  14 -16   0   35.37    3.71
   2  14   0   42.77    6.58
  14 -16   0   39.42    3.82
  14 -16   0   32.56    3.37
  14 -16   3   33.61    6.32
  14 -16   3   23.30    3.02
  14 -16   3   30.82    3.62
  14 -16   3   26.49    3.39
   2  14   3   19.64    4.96
  14 -16   3   28.27    3.57
  14 -16   3   25.26    3.36
  14 -16   3   30.50    5.47
  14 -16   3   24.61    3.31
 -16   2   3   23.62    5.24
  14 -16   3   32.16    3.40
  14 -16   3   29.07    3.06
  14 -16   6   42.10    4.28
  14 -16   6   38.64    4.17
  14 -16   6   45.91    4.18
  14 -16   6   39.96    3.70
  14 -16   6   45.94    4.31
  14 -16   6   37.55    3.99
  14 -16   9   17.97    2.42
  14 -16   9   16.83    2.17
  14 -16   9   13.53    2.31
  14 -16   9   11.78    2.27
  14 -16   9   16.63    2.54
   1  14 -10   86.52    4.22
 -15   1 -10   83.01    3.58
   1  14  -7  130.91    6.78
  14 -15  -7  125.98    6.42
  14 -15  -4  120.57    6.24
  14 -15  -4  121.06    6.56
  14 -15  -4  120.52   11.33
   1  14  -4  116.43    6.27
  14 -15  -4  120.63    6.55
   1  14  -4  118.11   10.41
  14 -15  -4  120.77    6.56
  14 -15  -1  489.54   12.12
  14 -15  -1  473.23   11.27
  14 -15  -1  518.11   11.82
  14 -15  -1  475.63   19.55
  14 -15  -1  504.55   11.88
  14 -15  -1  523.21   12.44
   1  14  -1  495.53   20.63
  14 -15  -1  507.10   11.73
  14 -15  -1  508.74   12.19
  14 -15   2  238.84    8.51
  14 -15   2  239.72    8.53
  14 -15   2  224.08    8.03
  14 -15   2  233.34    8.06
  14 -15   2  244.83   14.31
  14 -15   2  240.83    8.63
  14 -15   2  244.78    8.63
 -15   1   2  219.60   14.50
  14 -15   2  255.57   15.48
   1  14   2  248.07   15.61
  14 -15   2  242.58   14.85
  14 -15   2  232.80    8.42
  14 -15   5  263.48    8.64
  14 -15   5  262.78    9.65
  14 -15   5  280.61    9.77
  14 -15   5  272.42    9.57
  14 -15   5  255.04    8.96
  14 -15   5  273.86    9.74
  14 -15   8   59.95    4.68
  14 -15   8   51.52    4.21
  14 -15   8   67.18    4.28
  14 -15   8   59.95    4.49
   0  14 -11    4.42    1.21
   0  14  -8    8.25    2.46
 -14   0  -8    8.10    2.26
  14 -14  -5   26.44    3.65
  14 -14  -5   27.50    3.46
   0  14  -5   18.12    3.02
   0  14  -5   24.69    3.24
  14 -14  -5   21.81    2.84
  14 -14  -5   29.74    3.60
  14 -14  -2   36.72    3.57
  14 -14  -2   35.93    3.73
  14 -14  -2   36.82    5.97
  14 -14  -2   34.97    3.56
  14 -14  -2   43.09    3.87
   0  14  -2   32.30    5.25
  14 -14   1    9.80    3.54
  14 -14   1    5.02    2.92
  14 -14   1    2.68    1.89
  14 -14   1    2.81    1.78
  14 -14   1    2.85    1.71
  14 -14   1   12.99    3.26
  14 -14   1    1.31    1.76
 -14   0   1   -0.06    2.59
  14 -14   1    0.85    1.66
   0  14   1    5.72    2.80
  14 -14   1    0.60    1.56
  14 -14   4   -3.56    3.24
  14 -14   4    6.19    3.65
  14 -14   4    2.98    2.09
  14 -14   4    1.85    2.03
  14 -14   4    1.26    1.53
  14 -14   4   -5.07    3.55
  14 -14   4    0.41    1.96
 -14   0   4   -5.45    2.94
  14 -14   4    1.16    1.84
   0  14   4   -3.99    3.04
  14 -14   4   -1.47    1.51
  14 -14   7  105.01    6.18
  14 -14   7  105.18    6.10
  14 -14   7  108.71    5.98
  14 -14   7  109.24    5.83
  14 -14  10   13.86    1.96
  14 -14  10   11.94    1.97
  14 -14  10   13.57    2.20
  14 -14  10   14.49    2.19
  -1  14  -9    2.34    1.72
 -13  -1  -9   -1.58    1.61
  14 -13  -6  166.35    7.47
  14 -13  -6  158.78    7.59
  -1  14  -6  157.44    7.69
  -1  14  -6  156.23    7.51
  14 -13  -6  158.97    7.17
  14 -13  -3  236.17    8.19
  14 -13  -3  240.41    8.51
  14 -13  -3  251.88    8.81
  -1  14  -3  224.55    8.67
  14 -13  -3  223.76   14.55
  14 -13  -3  251.10    8.59
  -1  14  -3  216.05   12.74
  14 -13   0  769.59   24.46
 -13  -1   0  710.60   22.10
  -1  14   0  702.80   23.32
  14 -13   0  740.50   23.45
  14 -13   3  207.68    7.83
  14 -13   3  217.74    8.02
  14 -13   3  210.97   13.43
  14 -13   3  226.61    8.32
  14 -13   3  211.46    7.95
  14 -13   3  210.60    7.64
  14 -13   3  213.78    7.99
  -1  14   3  206.99   13.91
  14 -13   3  210.73   14.20
 -13  -1   3  201.21   14.17
  14 -13   3  220.13   14.09
  14 -13   6  477.96   13.02
  14 -13   6  505.62   12.86
  14 -13   6  501.83   12.68
  14 -13   6  484.79   13.11
  14 -13   9    5.88    2.14
  14 -13   9    6.10    2.21
  14 -13   9    8.31    2.38
  14 -13   9    5.98    1.75
  14 -13   9    3.18    1.51
  -2  14 -10    0.53    1.56
  14 -12  -7   40.78    4.14
  -2  14  -7   42.27    4.30
  -2  14  -7   42.01    4.20
 -12  -2  -7   40.55    3.81
  14 -12  -7   42.98    3.88
  14 -12  -7   37.87    3.82
  14 -12  -4    3.95    1.57
  14 -12  -4    0.96    1.57
  -2  14  -4    3.34    1.99
  -2  14  -4   -0.07    1.94
  14 -12  -4   -0.18    1.69
  14 -12  -4    0.92    1.70
  14 -12  -1   30.98    4.84
  -2  14  -1   28.03    4.88
  14 -12  -1   31.22    4.91
 -12  -2   2  178.70   12.25
  14 -12   2  169.41   10.69
  -2  14   2  174.80   12.40
  14 -12   2  180.24   12.24
  14 -12   2  200.98   12.78
  14 -12   5   -2.64    3.55
  14 -12   5    3.36    1.87
  14 -12   5    3.68    1.69
  14 -12   5    7.18    2.44
  14 -12   5    3.88    2.84
  14 -12   5    3.44    2.13
 -12  -2   5    4.87    3.20
  -2  14   5    5.33    2.75
  14 -12   5    4.64    2.07
  14 -12   8    4.95    2.09
  14 -12   8    1.72    1.72
  14 -12   8    3.47    2.04
  14 -12  11    3.31    1.24
  14 -12  11   -0.69    1.05
  14 -12  11    0.65    1.24
  14 -12  11    2.10    1.30
  -3  14 -11   60.82    3.21
  -3  14  -8   20.19    3.11
  -3  14  -8   21.85    3.17
  14 -11  -5  278.21    9.14
  14 -11  -5  313.16   10.00
  -3  14  -5  295.04   10.03
  -3  14  -5  284.03    9.73
  14 -11  -5  286.52   17.43
  14 -11  -5  292.22    9.19
 -11  -3  -5  296.37    9.17
 -11  -3  -2   56.85    6.88
  14 -11  -2   65.81    7.31
  -3  14  -2   61.95    6.61
 -11  -3   1  900.69   25.09
  -3  14   1  850.94   25.35
  14 -11   1  874.49   25.33
  14 -11   1  921.23   25.45
  14 -11   4  116.12   10.50
  14 -11   4  131.54    6.35
  14 -11   4  115.88   10.18
  14 -11   4  128.43    6.41
  14 -11   4  121.22    6.24
 -11  -3   4  131.59   11.68
  -3  14   4  120.26   10.92
  14 -11   4  128.92   11.25
  14 -11   4  121.97    6.04
  14 -11   4  124.87    6.23
  14 -11   7   37.53    3.89
  14 -11   7   41.32    3.98
  14 -11   7   41.39    4.19
  14 -11  10  100.96    5.18
  14 -11  10   97.51    4.84
  14 -11  10   90.50    4.32
  -4  14  -9    9.53    2.22
  -4  14  -9    4.83    1.92
  14 -10  -6   34.95    3.80
  -4  14  -6   32.91    3.72
  -4  14  -6   38.70    4.03
  14 -10  -6   36.46    3.61
 -10  -4  -6   33.11    3.74
  14 -10  -3    7.74    2.49
 -10  -4  -3   10.99    3.45
  14 -10   0    1.44    2.26
  14 -10   0   -0.43    2.16
  -4  14   0    2.67    2.78
  14 -10   3    3.49    3.35
  14 -10   3    0.75    2.49
  14 -10   3   -1.90    2.50
  -4  14   3    3.56    3.27
  14 -10   6    5.07    4.05
  14 -10   6    5.44    2.07
  14 -10   6   11.06    3.81
  14 -10   6    4.97    2.21
 -10  -4   6    6.61    3.67
  -4  14   6    8.10    3.73
  14 -10   6    2.13    1.85
  14 -10   6    6.18    2.03
  14 -10   9   17.62    2.91
  14 -10   9   23.71    3.06
  14 -10   9   19.68    2.69
  -5  14 -10   99.30    4.81
  -5  14 -10   96.63    4.76
  14  -9  -7  136.93    6.63
  -5  14  -7  139.16    7.14
  -5  14  -7  135.58    6.92
  14  -9  -4  179.00    7.20
  -5  14  -4  167.34    7.14
  14  -9  -4  155.38   12.23
  -9  -5  -4  183.17    7.11
  14  -9  -4  173.42   11.46
  14  -9  -4  161.94    6.59
  -5  14  -1  208.00   11.45
  14  -9  -1  195.73   10.92
  14  -9  -1  206.50   10.28
  14  -9   2   -2.09    2.28
  14  -9   2   -3.57    2.75
  -5  14   2   -3.97    2.62
  14  -9   2   -0.58    2.25
  14  -9   5   91.46    5.49
  14  -9   5   86.04    9.45
  14  -9   5   91.31    5.24
  14  -9   5   80.91    8.99
  14  -9   5   82.83    5.47
  14  -9   5   80.03    5.27
  -5  14   5   71.90    8.52
  14  -9   5   85.98    5.35
  14  -9   5   81.41    9.04
  14  -9   8   26.18    3.07
  14  -9   8   24.50    3.31
  14  -9   8   24.14    3.38
  14  -9  11   41.06    2.81
  14  -9  11   44.62    3.16
  14  -9  11   42.73    2.66
  14  -9  11   47.88    3.01
  -6  14 -11   -1.06    1.18
  -6  14  -8   44.95    4.22
  -6  14  -8   45.85    3.98
  -8  -6  -5    4.39    2.19
  14  -8  -5    2.36    1.74
  -6  14  -5    4.88    2.06
  -6  14  -5    2.59    2.03
  14  -8  -5    2.59    1.84
  -8  -6  -5    3.38    2.18
  -8  -6  -2  135.41   10.33
  14  -8  -2  135.74    8.73
  -6  14  -2  120.58    8.29
  -6  14   1    9.08    3.38
  14  -8   1    2.64    3.06
  14  -8   1   -2.23    2.53
  -6  14   1    7.38    3.22
  14  -8   4   10.83    3.41
  14  -8   4    9.69    3.92
  14  -8   4    9.65    2.10
  14  -8   4   13.55    3.62
  14  -8   4   10.70    2.30
  -6  14   4    4.79    3.53
  14  -8   4    8.98    2.17
  14  -8   7   26.54    3.16
  14  -8   7   27.46    3.59
  14  -8   7   18.44    3.17
  14  -8   7   21.58    3.11
  14  -8  10    2.76    1.75
  14  -8  10   -0.69    1.47
  14  -8  10    2.77    1.80
  -7  14  -9   -1.02    1.61
  -7  14  -9   -0.75    1.54
  14  -7  -6    7.01    3.14
  -7  -7  -6    5.68    2.48
  14  -7  -6    1.19    1.56
  -7  14  -6    4.37    2.15
  -7  14  -6    2.54    1.86
  -7  -7  -6    2.30    2.13
  -7  -7  -3  104.12    9.50
  14  -7  -3  106.62    8.49
  14  -7   0   26.41    4.14
  14  -7   0   23.86    4.76
  -7  14   0   35.48    5.08
  -7  14   0   27.56    4.69
  14  -7   3   10.03    3.28
  14  -7   3    4.48    2.69
  -7  14   3    6.64    3.31
  14  -7   6  211.44    8.50
  14  -7   6  209.88   15.41
  14  -7   6  204.59    8.00
  14  -7   6  207.48    8.42
  14  -7   6  207.66   14.61
  14  -7   6  253.67   16.42
  -7  14   6  206.16   14.89
  14  -7   9   46.49    4.01
  14  -7   9   53.00    4.47
  14  -7   9   52.06    4.07
  -8  14 -10    2.10    1.48
  -8  14 -10    2.94    1.37
  -8  14  -7    7.05    2.36
  -8  14  -7    8.48    2.17
  -6  -8  -7    6.23    2.70
  -6  -8  -4    3.91    2.76
  -6  -8  -4   -1.63    1.99
  -8  14  -4   -1.09    1.54
  -6  -8  -4   -4.30    1.99
  14  -6  -4    0.77    1.98
  -6  -8  -4   -0.06    1.81
  14  -6  -1    6.41    2.44
  -6  -8  -1    3.89    3.57
  -8  14  -1   13.30    4.04
  -8  14  -1    5.12    2.87
  14  -6   2   27.26    4.76
  14  -6   2   20.86    4.63
  -8  14   2   20.74    4.62
  14  -6   2   24.77    3.99
  -8  14   2   29.72    4.42
  -6  -8   2   24.12    4.20
  14  -6   5   18.86    4.85
  14  -6   5   24.59    3.33
  14  -6   5   18.34    5.26
  14  -6   5   21.68    3.04
  14  -6   5   23.78    5.12
  14  -6   5   25.61    3.40
  -8  14   5   24.73    5.78
  14  -6   8   72.32    4.75
  14  -6   8   68.19    5.05
  14  -6  11    4.81    1.49
  14  -6  11    6.82    1.64
  -9  14 -11    3.15    1.15
  -9  14  -8    3.20    2.10
  -5  -9  -8    4.89    2.41
  -5  -9  -5    9.72    2.64
  -5  -9  -5    6.92    2.36
  -5  -9  -5    2.02    3.07
  -9  14  -5    0.08    3.12
  -9  14  -5   11.48    2.63
  -9  14  -5    4.64    1.79
  14  -5  -5   19.00    4.52
  -5  -9  -5    7.17    2.34
  -9  14  -2    9.66    3.80
  14  -5  -2    6.32    1.93
  -5  -9  -2    6.14    3.48
  14  -5   1    7.09    2.81
  14  -5   1    0.38    2.51
  -9  14   1    3.17    2.91
  -9  14   1    3.55    2.39
  -5  -9   1    1.68    2.43
  14  -5   4    6.64    1.43
  14  -5   4   10.88    4.12
  14  -5   4    1.20    1.68
  14  -5   4   -2.74    2.04
  -5  -9   4   -5.42    3.11
  14  -5   4   -1.75    2.34
  -9  14   4    3.38    2.13
  14  -5   4   -1.57    1.90
  14  -5   7    5.16    2.15
  14  -5   7    4.66    2.21
  14  -5   7    3.42    2.20
  14  -5  10    9.68    2.02
  14  -5  10   10.52    2.41
  14  -5  10   12.96    2.04
 -10  14  -9    2.57    1.86
 -10  14  -9    3.65    1.79
 -10  14  -6   37.83    7.30
 -10  14  -6   40.53    4.08
  -4 -10  -6   33.98    3.80
  14  -4  -6   35.72    6.59
  -4 -10  -6   37.48    4.13
  -4 -10  -3    6.10    3.21
 -10  14  -3   11.45    3.70
  14  -4  -3    9.92    2.88
  14  -4   0   -4.03    2.36
 -10  14   0    1.65    2.37
 -10  14   0    2.83    1.82
  -4 -10   0   -1.21    2.46
  -4 -10   3  175.55   11.14
  14  -4   3  167.78   11.29
 -10  14   3  177.65   10.89
 -10  14   3  176.42   12.23
  14  -4   3  171.18   12.28
  14  -4   3  168.82   11.56
  14  -4   6   53.36    7.96
  14  -4   6   50.70    8.56
  14  -4   6   53.28    4.66
  14  -4   6   60.37    7.96
 -10  14   6   59.67    8.44
  14  -4   6   59.91    4.98
  14  -4   6   55.75    4.88
  14  -4   9    7.38    1.90
  14  -4   9    4.24    1.78
 -11  14 -10   32.71    3.05
 -11  14 -10   31.37    2.66
  -3 -11  -7   -0.04    2.31
 -11  14  -7   -1.27    2.01
  -3 -11  -7    1.24    1.93
  -3 -11  -4    0.51    1.78
  -3 -11  -4    0.67    1.80
  -3 -11  -4   -0.20    1.78
  -3 -11  -4    1.03    3.24
 -11  14  -4   -0.94    1.83
  -3 -11  -4   -0.37    1.62
  14  -3  -4   -4.96    2.84
  -3 -11  -4    0.87    1.83
  -3 -11  -1   34.31    5.50
 -11  14  -1   31.22    5.29
  14  -3  -1   30.85    4.41
  -3 -11  -1   29.83    6.17
  14  -3   2    0.06    1.45
  14  -3   2   -0.49    2.46
 -11  14   2   -1.54    2.38
  -3 -11   2    6.32    3.25
 -11  14   2    0.86    1.93
  -3 -11   2   -4.42    3.04
  14  -3   5  134.32    6.93
  14  -3   5  128.33    6.85
 -11  14   5  144.80   12.21
  14  -3   5  143.02    7.09
  -3 -11   5  132.62   10.90
  14  -3   5  142.36   11.53
  14  -3   5  131.40   12.09
  14  -3   5  147.06   12.43
  -3 -11   5  127.34    6.16
  14  -3   8   74.38    5.18
  14  -3   8   76.70    5.17
  14  -3   8   73.51    5.31
  14  -3  11   53.32    2.79
  14  -3  11   54.09    2.78
  14  -3  11   59.67    3.34
 -12  14 -11   -0.93    1.02
 -12  14  -8   34.32    3.78
 -12  14  -8   30.17    3.18
  -2 -12  -8   27.29    3.90
  -2 -12  -5    0.65    1.86
  -2 -12  -5    2.18    1.75
  -2 -12  -5    1.54    1.90
 -12  14  -5   -0.84    1.76
  -2 -12  -5   -4.94    3.04
  14  -2  -5    1.06    1.78
  -2 -12  -5   -1.86    1.98
  -2 -12  -2   25.02    5.94
 -12  14  -2   28.47    5.50
  14  -2  -2   19.39    3.83
  14  -2   1    0.52    2.40
 -12  14   1   -0.47    2.21
  -2 -12   1    3.93    3.43
 -12  14   1    7.00    2.92
  -2 -12   1   -5.08    3.11
  -2 -12   4   16.70    2.48
  14  -2   4   18.21    2.89
  14  -2   4   20.60    4.28
  14  -2   4   18.34    5.03
  14  -2   4   17.71    2.94
  -2 -12   4   19.83    4.34
  -2 -12   4    2.39    1.79
 -12  14   4    8.12    2.90
  14  -2   4   30.36    5.38
  -2 -12   4   15.22    2.33
 -12  14   4   15.54    4.18
  14  -2   4   16.39    2.88
  -2 -12   4   24.15    5.41
  14  -2   7   83.30    5.65
  14  -2   7   84.50    5.74
  14  -2   7   87.52    5.91
  -2 -12   7   92.42    5.49
  14  -2  10    1.25    1.16
  14  -2  10    2.88    1.50
  14  -2  10    1.59    1.61
  14  -2  10    3.66    1.64
  14  -1  -9    6.54    1.71
 -13  14  -9    5.15    1.86
 -13  14  -9    3.75    1.49
  -1 -13  -6   81.56    5.52
  -1 -13  -6   76.67    5.38
 -13  14  -6   81.38    5.60
  -1 -13  -6   80.48    5.46
  -1 -13  -6   82.55    5.87
  -1 -13  -3    8.64    2.11
  -1 -13  -3    5.96    1.95
  -1 -13  -3    7.21    2.08
  -1 -13  -3   10.28    2.17
  -1 -13  -3    8.55    4.36
  -1 -13  -3    7.68    1.96
 -13  14  -3    8.39    1.93
  -1 -13  -3    7.66    2.25
 -13  14  -3   11.36    3.00
  14  -1  -3    2.68    2.49
  -1 -13   0   59.89    7.26
  -1 -13   0   76.06    8.51
  14  -1   0   77.88    7.26
 -13  14   0   75.30    7.96
  -1 -13   3    5.95    2.12
  14  -1   3    0.17    2.47
  14  -1   3    6.28    2.10
  14  -1   3    0.95    3.33
  -1 -13   3    4.20    1.78
  14  -1   3    5.69    2.05
  -1 -13   3   11.88    3.33
 -13  14   3   12.61    3.61
  -1 -13   3    3.10    2.35
 -13  14   3   14.84    4.60
  -1 -13   3    1.89    1.83
  14  -1   3    3.26    1.62
  -1 -13   3   -0.49    2.61
  14  -1   6   65.70    5.15
  14  -1   6   64.40    5.21
  14  -1   6   73.83    5.51
  -1 -13   6   70.83    5.04
  -1 -13   9    9.79    2.05
  14  -1   9   12.08    2.33
  14  -1   9   10.19    2.16
  14  -1   9   14.01    2.64
 -14  14 -10   10.85    1.86
 -14  14 -10   12.47    1.77
 -14  14  -7   94.66    5.88
 -14  14  -7   98.62    5.32
   0 -14  -7   98.13    5.85
   0 -14  -7  108.63    6.50
   0 -14  -4   -0.31    1.87
   0 -14  -4    0.90    1.82
   0 -14  -4    0.30    1.76
   0 -14  -4    0.45    1.71
   0 -14  -4   -5.35    3.43
 -14  14  -4    0.44    1.54
  14   0  -4   10.88    3.91
 -14  14  -4   -9.14    3.55
   0 -14  -4   -0.60    2.08
   0 -14  -1   -0.63    1.62
   0 -14  -1    9.74    3.35
   0 -14  -1    0.59    1.83
   0 -14  -1    2.75    1.76
   0 -14  -1    1.01    1.70
 -14  14  -1   -0.06    3.09
  14   0  -1    3.03    2.97
   0 -14  -1    3.97    2.96
  14   0   2   36.14    3.61
   0 -14   2   38.94    3.66
  14   0   2   34.28    6.12
  14   0   2   37.86    3.78
 -14  14   2   40.90    6.09
   0 -14   2   32.67    3.25
 -14  14   2   41.89    6.17
  14   0   2   36.49    3.55
   0 -14   2   37.04    6.05
   0 -14   2   39.49    6.18
   0 -14   2   33.79    3.46
  14   0   5   23.69    5.68
  14   0   5   24.53    3.47
  14   0   5   26.25    3.74
   0 -14   5   26.65    3.11
  14   0   5   33.58    6.24
   0 -14   5   29.25    3.61
   0 -14   5   22.85    6.42
   0 -14   8    4.65    2.03
  14   0   8    3.60    1.99
  14   0   8    9.69    2.69
  14   0   8    6.86    2.30
  14   0  11    6.33    1.30
 -15  14  -8    4.78    2.11
 -15  14  -8    5.63    1.88
   1 -15  -8    6.50    2.45
   1 -15  -5   27.93    3.76
   1 -15  -5   27.11    3.48
   1 -15  -5   27.47    3.68
 -15  14  -5   23.94    3.39
   1 -15  -5   25.75    3.48
   1 -15  -5   27.66    3.61
   1 -15  -2   13.82    2.52
   1 -15  -2   16.70    2.99
   1 -15  -2   19.42    3.01
   1 -15  -2   17.26    2.75
   1 -15  -2   23.61    5.56
 -15  14  -2   13.27    2.37
   1 -15  -2   13.70    2.61
  14   1  -2   12.67    3.28
   1 -15  -2   18.81    2.96
 -15  14  -2   22.65    4.80
  14   1   1  309.06   15.74
  14   1   1  316.19    9.65
   1 -15   1  309.73    9.51
  14   1   1  297.34    9.50
   1 -15   1  294.76   16.42
   1 -15   1  288.49   16.87
   1 -15   1  309.89    9.16
 -15  14   1  315.68   16.77
   1 -15   1  302.37    9.35
   1 -15   1  306.28    9.74
  14   1   4   49.00    7.32
   1 -15   4   65.44    4.69
  14   1   4   54.29    8.10
  14   1   4   64.49    5.13
 -15  14   4   69.71    8.13
   1 -15   4   67.22    8.24
   1 -15   4   59.25    4.57
 -15  14   4   64.93    8.79
  14   1   4   67.24    5.05
   1 -15   4   59.03    8.38
   1 -15   4   61.90    4.80
   1 -15   7    1.80    1.95
  14   1   7   -1.45    2.31
   1 -15   7    0.71    1.65
  14   1   7    0.37    2.04
  14   1   7   -0.81    1.98
  14   1  10   31.59    2.55
  14   1  10   29.72    2.72
  14   1  10   30.01    2.66
   1 -15  10   28.60    2.31
 -16  14  -9    0.63    1.53
 -16  14  -9   -0.47    1.43
   2 -16  -6    3.36    2.38
   2 -16  -6    5.60    2.26
   2 -16  -6    1.75    2.26
 -16  14  -6    2.13    1.94
 -16  14  -6    0.20    1.57
   2 -16  -6    3.44    2.12
   2 -16  -3    4.17    2.01
   2 -16  -3   -0.45    1.82
   2 -16  -3    1.66    1.95
   2 -16  -3    4.01    2.01
 -16  14  -3   -4.28    1.91
   2 -16  -3    7.49    3.94
   2 -16  -3    3.16    2.23
 -16  14  -3    2.98    1.81
  14   2  -3    3.69    2.71
   2 -16  -3    1.84    1.89
   2 -16   0   79.71    4.94
   2 -16   0   91.35    5.60
  14   2   0   73.27    4.71
   2 -16   0   76.74    8.70
   2 -16   0   82.13    5.16
   2 -16   0   79.64    9.20
 -16  14   0   77.27    9.04
   2 -16   0   88.12    5.49
   2 -16   0   85.03    5.03
   2 -16   0   83.23    5.43
   2 -16   3   20.13    3.22
  14   2   3   12.48    4.34
   2 -16   3   23.60    3.28
  14   2   3   19.80    3.15
   2 -16   3   19.91    2.94
 -16  14   3    4.99    3.20
   2 -16   3   20.11    5.12
 -16  14   3   29.13    5.56
  14   2   3   21.16    2.97
   2 -16   3   28.20    5.26
  14   2   6   34.26    3.98
   2 -16   6   33.82    3.38
  14   2   6   36.69    4.21
   2 -16   6   37.05    3.67
   2 -16   6   36.75    4.02
   2 -16   9   11.80    2.20
  14   2   9    7.20    1.86
  14   2   9    5.77    1.91
  14   2   9   10.13    2.26
 -17  14 -10    5.43    1.31
   3 -17  -7    6.97    2.43
   3 -17  -7    4.32    2.37
 -17  14  -7    4.12    2.03
 -17  14  -7    7.17    2.03
   3 -17  -7    2.36    1.83
   3 -17  -4   29.96    3.63
   3 -17  -4   27.42    3.42
 -17  14  -4   29.00    3.47
   3 -17  -4   34.32    3.91
   3 -17  -4   30.58    3.64
   3 -17  -4   31.51    3.77
   3 -17  -4   32.17    4.00
   3 -17  -1  187.45    7.64
   3 -17  -1  194.25    8.09
   3 -17  -1  210.43   14.67
   3 -17  -1  184.88    7.77
   3 -17  -1  181.68   14.53
 -17  14  -1  190.38   13.98
  14   3  -1  160.12   11.30
   3 -17  -1  194.06    7.95
   3 -17  -1  194.84    7.78
   3 -17  -1  193.41    8.26
   3 -17   2    4.94    2.36
   3 -17   2    6.25    2.19
  14   3   2    6.59    3.61
   3 -17   2    2.73    2.13
   3 -17   2    4.42    1.83
  14   3   2    6.70    2.33
   3 -17   2    4.65    1.98
 -17  14   2    0.46    2.14
   3 -17   2    6.92    2.30
   3 -17   2   -2.07    3.69
   3 -17   5   14.53    2.96
   3 -17   5   16.38    2.78
  14   3   5   15.11    3.11
   3 -17   5   14.78    2.82
  14   3   8   29.87    3.36
  14   3   8   32.90    3.57
   3 -17   8   38.08    3.11
  14   3   8   40.49    3.84
   3 -17   8   38.16    3.53
 -18  14  -8    3.77    1.91
 -18  14  -8    4.54    1.63
   4 -18  -8    3.24    1.73
   4 -18  -5    4.93    2.41
   4 -18  -5    9.59    2.70
   4 -18  -5    9.70    2.42
   4 -18  -5    8.68    2.56
 -18  14  -5    5.65    2.19
   4 -18  -5    5.09    2.31
   4 -18  -2   64.30    4.82
   4 -18  -2   71.00    5.26
 -18  14  -2   67.77    4.62
   4 -18  -2   69.41    5.14
   4 -18  -2   73.28    5.18
   4 -18  -2   72.58    5.18
   4 -18  -2   70.40    5.29
   4 -18   1  145.46    7.06
  14   4   1  158.15    7.03
   4 -18   1  166.21    7.03
   4 -18   1  149.67    7.16
  14   4   1  155.39    6.99
   4 -18   1  163.43    7.24
   4 -18   1  139.62   11.76
   4 -18   1  161.96    7.01
   4 -18   1  159.18    7.61
   4 -18   4   37.10    3.80
  14   4   4   38.23    4.06
   4 -18   4   34.13    3.73
  14   4   4   38.52    3.93
   4 -18   4   37.71    4.15
   4 -18   7   12.10    2.62
  14   4   7    9.82    2.58
  14   4   7   10.28    2.50
   4 -18   7   10.79    2.22
  14   4   7   14.65    2.86
  14   4  10    1.01    0.91
  14   4  10   -0.16    0.84
 -19  14  -9    4.97    1.38
 -19  14  -9    2.51    1.15
   5 -19  -6   22.51    3.18
   5 -19  -6   21.89    2.69
   5 -19  -6   21.66    3.17
 -19  14  -6   25.67    3.27
 -19  14  -6   18.55    2.64
   5 -19  -6   22.63    3.00
   5 -19  -3    1.57    2.15
   5 -19  -3    1.90    2.19
   5 -19  -3    3.32    1.99
   5 -19  -3    1.78    2.06
 -19  14  -3    2.21    1.87
   5 -19  -3    0.39    1.62
   5 -19  -3   -0.47    2.12
   5 -19  -3    2.06    1.95
   5 -19   0    1.32    2.19
   5 -19   0   -0.10    1.97
   5 -19   0    2.53    2.22
   5 -19   0    2.07    1.99
   5 -19   0   -0.32    1.94
   5 -19   0    0.85    2.08
   5 -19   3    1.12    2.23
   5 -19   3    8.02    2.12
   5 -19   3    1.68    2.15
   5 -19   3    1.92    1.58
  14   5   3    2.54    1.88
   5 -19   3    2.72    1.85
   5 -19   3    3.03    2.09
   5 -19   6   25.25    3.11
   5 -19   6   27.54    3.14
  14   5   6   30.98    3.64
   5 -19   6   34.96    3.90
  14   5   6   24.70    3.25
   5 -19   9   14.90    1.89
  14   5   9   12.23    1.76
  14   5   9   14.93    2.05
  14   5   9   16.00    1.97
  14   5   9   10.94    1.59
   6 -20  -7   13.05    2.55
 -20  14  -7   12.03    2.38
 -20  14  -7   14.81    2.18
   6 -20  -7   11.02    2.17
   6 -20  -4   34.80    3.86
   6 -20  -4   34.91    3.59
 -20  14  -4   31.42    3.44
   6 -20  -4   38.78    4.11
   6 -20  -4   39.65    3.85
   6 -20  -4   32.77    3.76
   6 -20  -4   40.90    4.09
   6 -20  -1  106.96    6.22
   6 -20  -1  100.99    5.97
   6 -20  -1   99.55    6.10
   6 -20  -1  110.54    6.40
   6 -20  -1  103.76    6.06
   6 -20  -1  109.55    6.44
   6 -20   2   10.31    2.50
   6 -20   2    6.98    2.47
   6 -20   2   11.95    2.83
   6 -20   2    7.84    2.29
  14   6   2    7.13    2.24
   6 -20   2   11.25    2.64
   6 -20   2   10.63    2.83
   6 -20   5   -0.33    1.86
   6 -20   5    0.59    1.43
  14   6   5    0.86    2.10
   6 -20   5    1.92    2.25
   6 -20   5    1.09    1.91
  14   6   5    0.72    1.60
   6 -20   8   -0.72    1.47
  14   6   8    0.25    1.31
  14   6   8    0.99    1.50
   6 -20   8   -1.18    1.32
  14   6   8    0.88    1.20
  14   6   8    0.53    1.30
 -21  14  -8    6.97    1.54
 -21  14  -8    6.35    1.47
   7 -21  -5   16.74    3.00
   7 -21  -5   17.50    2.81
   7 -21  -5   13.91    2.27
   7 -21  -5   16.06    2.94
 -21  14  -5   12.31    2.40
   7 -21  -5   15.86    2.64
   7 -21  -2    2.03    2.08
   7 -21  -2    0.81    2.06
   7 -21  -2    0.88    1.91
   7 -21  -2   -0.39    2.07
 -21  14  -2    1.33    1.49
   7 -21  -2    0.94    2.09
   7 -21  -2    2.78    1.90
   7 -21   1    1.95    2.40
   7 -21   1    1.12    1.91
   7 -21   1    1.15    2.09
   7 -21   1    2.67    2.15
   7 -21   1    2.70    1.97
   7 -21   1    2.80    2.20
   7 -21   4   28.06    3.00
   7 -21   4   28.13    3.46
  14   7   4   30.91    3.63
   7 -21   4   34.71    3.68
   7 -21   4   32.23    3.71
   7 -21   7    5.46    1.93
   7 -21   7    3.96    1.42
  14   7   7    3.79    1.71
  14   7   7    7.37    2.01
   7 -21   7    4.06    1.72
  14   7   7    2.27    1.52
   8 -22  -6   17.21    2.67
 -22  14  -6   20.12    2.52
 -22  14  -6   15.17    2.21
   8 -22  -3   -0.96    2.22
   8 -22  -3   -0.87    2.10
   8 -22  -3   -1.63    1.98
   8 -22  -3   -1.65    2.31
   8 -22  -3   -0.27    1.71
 -22  14  -3    0.64    1.51
   8 -22  -3    2.56    2.17
   8 -22   0   15.19    3.04
   8 -22   0   16.44    2.95
   8 -22   0   18.68    3.14
   8 -22   0   20.38    3.17
   8 -22   0   15.75    3.02
   8 -22   0   22.13    3.31
   8 -22   3    3.32    1.80
   8 -22   3    2.57    2.13
   8 -22   3   -0.52    1.87
   8 -22   3    0.82    1.95
  14   8   3    2.36    1.72
   8 -22   3    2.73    1.62
   8 -22   3    2.47    2.11
  14   8   6   29.68    3.15
   8 -22   6   35.52    3.03
  14   8   6   31.32    2.85
  14   8   6   34.68    3.17
   8 -22   6   34.95    3.07
   8 -22   6   35.53    3.34
 -23  14  -7    3.12    1.26
 -23  14  -7    2.47    0.99
   9 -23  -4    0.81    1.73
   9 -23  -4    0.71    1.60
   9 -23  -4   -1.44    1.30
   9 -23  -4   -0.04    1.86
 -23  14  -4   -0.15    1.50
   9 -23  -4   -1.41    1.43
   9 -23  -1    1.46    2.00
   9 -23  -1    3.79    2.32
   9 -23  -1    1.67    1.85
   9 -23  -1    0.31    2.02
   9 -23  -1    2.25    2.19
   9 -23  -1    1.90    1.95
   9 -23   2   -0.10    1.97
  14   9   2   -0.18    1.48
   9 -23   2   -0.37    2.01
   9 -23   2    0.72    1.83
   9 -23   2    0.60    1.66
   9 -23   2    0.52    1.73
   9 -23   2   -1.54    2.07
   9 -23   5    0.14    1.65
  14   9   5    0.50    1.44
   9 -23   5   -0.91    1.61
   9 -23   5    1.41    1.32
  14   9   5   -0.18    1.38
   9 -23   5    0.50    1.58
  10 -24  -5    4.81    1.82
 -24  14  -5    6.11    1.56
 -24  14  -5    5.38    1.48
  10 -24  -2    7.83    1.98
  10 -24  -2   13.10    2.50
  10 -24  -2    8.01    2.00
  10 -24  -2   14.20    2.63
  10 -24  -2   13.29    2.59
  10 -24  -2   11.29    2.17
  10 -24   1   92.33    5.21
  10 -24   1   91.07    5.15
  10 -24   1   91.14    5.10
  10 -24   1   92.75    5.11
  10 -24   1  100.94    5.28
  10 -24   1   97.56    5.22
  10 -24   4   10.93    2.20
  10 -24   4   13.02    1.89
  10 -24   4   13.06    2.28
  14  10   4    8.10    1.93
  10 -24   4   14.37    2.34
  10 -24   4   12.51    1.99
  10 -24   4   11.50    1.74
  11 -25  -3   11.89    2.20
  11 -25  -3   16.40    2.42
  11 -25   0   26.42    2.91
  11 -25   0   31.81    3.11
  11 -25   0   29.01    2.85
  11 -25   0   26.90    3.11
  11 -25   0   23.04    2.74
  11 -25   0   29.56    3.05
  11 -25   3   10.59    1.85
  14  11   3   10.13    1.70
  11 -25   3    9.39    1.88
  11 -25   3    8.02    1.89
  11 -25   3   12.15    2.04
  11 -25   3   12.33    2.11
  11 -25   3    8.00    1.71
  11 -25   6   19.56    1.73
  12 -26  -4   16.42    1.94
  12 -26  -4   15.08    1.85
  12 -26  -1   18.00    2.34
  12 -26  -1   19.39    2.41
  12 -26  -1   18.24    2.10
  12 -26  -1   22.22    2.55
  12 -26  -1   18.13    2.03
  12 -26   2    1.20    1.28
  12 -26   2    1.49    1.25
  12 -26   2    1.01    1.30
  12 -26   2    3.01    1.52
  12 -26   2    1.44    1.27
  12 -26   2    3.24    1.43
  13 -27  -2   12.31    1.73
  13 -27  -2    8.26    1.53
  13 -27   1   13.86    1.74
  13 -27   1   13.78    1.85
  13 -27   1   15.73    1.69
  13 -27   1   15.34    1.88
  13 -27   1   17.16    1.91
  15 -27  -3    4.43    1.22
  15 -27  -3    0.95    0.99
  15 -27   0   35.40    2.61
  15 -27   0   31.09    2.50
  15 -27   0   32.57    2.54
  15 -27   3    0.71    0.95
  15 -26  -4   -0.10    1.05
  15 -26  -4   -0.25    0.93
  15 -26  -1    2.77    1.60
  15 -26  -1    0.84    1.54
  15 -26  -1    1.59    1.45
  15 -26  -1   -1.61    1.13
  15 -26   2    5.96    1.68
  15 -26   2    8.79    1.62
  15 -26   2    6.70    1.70
  15 -26   2    5.79    1.44
  15 -26   2    5.80    1.65
  15 -25  -5    5.02    1.31
 -25  10  -5    6.08    1.31
 -25  10  -5    7.12    1.50
  15 -25  -2    2.15    1.67
  15 -25  -2    4.53    1.82
  15 -25  -2    2.68    1.64
  15 -25  -2    2.42    1.42
  15 -25   1    7.22    1.80
  15 -25   1    7.90    2.09
  15 -25   1    5.11    1.94
  15 -25   1    8.17    1.73
  15 -25   1    7.25    2.01
  15 -25   4    6.09    1.63
  15 -25   4    2.31    1.45
  15 -25   4    3.57    1.64
  15 -25   4    2.54    1.27
  15 -25   4    2.35    1.27
 -24   9  -6   11.27    1.70
 -24   9  -6    4.31    1.32
  15 -24  -3   19.34    2.57
  15 -24  -3   15.29    2.47
  15 -24  -3   17.62    2.42
  15 -24  -3   18.02    2.58
  15 -24   0   32.18    3.44
  15 -24   0   29.32    2.82
  15 -24   0   36.51    3.21
  15 -24   0   32.06    3.38
  15 -24   0   31.27    3.37
  15 -24   3    2.68    1.86
  15 -24   3    0.60    1.70
  15 -24   3    1.22    1.54
  15 -24   3    1.55    1.79
  15 -24   3    0.38    1.53
  15 -24   6    1.55    0.98
  15 -24   6    3.22    1.31
  15 -24   6    6.22    1.46
  15 -24   6    4.20    1.31
 -23   8  -7    4.26    1.29
 -23   8  -7    3.70    1.23
  15 -23  -4    2.65    1.68
  15 -23  -4    3.31    1.64
  15 -23  -4    6.23    1.78
  15 -23  -4    3.44    1.84
  15 -23  -1   -1.73    2.09
  15 -23  -1    0.35    1.82
  15 -23  -1    0.43    2.01
  15 -23  -1   -0.53    1.92
  15 -23  -1   -0.10    1.41
  15 -23   2    5.80    2.23
  15 -23   2    9.12    2.11
  15 -23   2    3.03    1.94
  15 -23   2    4.98    2.21
  15 -23   2    6.03    1.90
  15 -23   2    5.46    2.29
  15 -23   2    6.25    1.89
  15 -23   5    9.59    1.83
  15 -23   5   11.39    2.08
  15 -23   5   12.51    2.29
  15 -23   5   10.21    2.14
  15 -23   5   10.98    1.98
  15 -23   5   11.13    2.03
 -22   7  -8    4.46    1.02
 -22   7  -8    4.84    1.08
  15 -22  -5   23.25    2.71
  15 -22  -5   27.82    3.36
  15 -22  -5   22.80    2.62
  15 -22  -2   15.68    2.86
  15 -22  -2   18.61    3.11
  15 -22  -2   16.12    2.82
  15 -22  -2   18.92    3.02
  15 -22  -2   17.32    2.96
  15 -22  -2   16.00    2.60
  15 -22   1   34.56    3.65
  15 -22   1   39.94    4.03
  15 -22   1   33.73    3.51
  15 -22   1   35.67    3.54
  15 -22   1   31.90    3.65
  15 -22   1   35.41    3.40
  15 -22   1   36.26    3.79
  15 -22   4    1.24    1.83
  15 -22   4    2.56    2.17
  15 -22   4    2.87    2.03
  15 -22   4    2.24    1.76
  15 -22   4    0.06    1.64
  15 -22   7    1.20    1.10
  15 -22   7    1.43    1.11
  15 -22   7    2.65    1.48
  15 -22   7    2.26    1.39
   7  15   7    0.63    1.10
  15 -22   7    1.54    1.30
  15 -21  -6    0.36    1.27
   6  15  -6    0.67    1.18
  15 -21  -6    1.02    1.83
  15 -21  -3   24.38    3.27
  15 -21  -3   24.77    3.36
  15 -21  -3   25.66    3.33
  15 -21  -3   26.91    3.21
  15 -21  -3   22.33    3.36
  15 -21  -3   25.07    3.22
  15 -21   0   25.79    3.42
  15 -21   0   31.38    3.57
  15 -21   0   28.74    3.26
  15 -21   0   31.64    3.38
  15 -21   0   29.46    3.60
  15 -21   0   29.38    3.58
  15 -21   0   33.88    3.77
  15 -21   3   -0.47    2.08
  15 -21   3   -6.67    2.12
  15 -21   3    1.62    1.60
  15 -21   3    1.05    1.98
  15 -21   3   -0.05    1.90
  15 -21   3   -1.36    2.08
  15 -21   3    0.50    1.55
  15 -21   6   43.17    3.67
  15 -21   6   38.69    3.45
  15 -21   6   44.54    3.39
  15 -21   6   42.67    3.56
  15 -21   6   44.49    3.50
  15 -21   6   43.15    3.26
   5  15  -7   14.83    2.03
 -20   5  -7   18.94    2.52
  15 -20  -4   48.02    4.05
  15 -20  -4   53.52    4.26
   5  15  -4   44.36    3.65
  15 -20  -4   51.01    4.67
  15 -20  -4   49.28    3.99
  15 -20  -4   52.92    4.49
  15 -20  -1   34.34    3.96
  15 -20  -1   37.60    3.91
  15 -20  -1   37.09    4.08
  15 -20  -1   33.00    3.72
  15 -20  -1   31.39    3.43
  15 -20  -1   34.09    3.79
  15 -20   2    3.90    2.22
  15 -20   2    1.72    1.65
  15 -20   2    2.44    1.84
  15 -20   2    2.76    2.19
  15 -20   2    1.46    2.20
  15 -20   2    1.86    1.89
  15 -20   2   -0.38    1.57
  15 -20   5    3.25    1.77
  15 -20   5    5.41    2.20
  15 -20   5    4.20    2.24
  15 -20   5    4.06    2.22
  15 -20   5    3.20    1.81
  15 -20   5    3.73    1.92
  15 -20   8    2.13    1.13
  15 -20   8   -0.05    1.47
  15 -20   8   -0.22    1.35
  15 -20   8   -0.32    1.30
   4  15  -8   10.37    1.88
 -19   4  -8   11.41    2.08
  15 -19  -5   22.59    3.35
  15 -19  -5   22.86    2.81
   4  15  -5   24.54    2.98
  15 -19  -5   28.29    3.66
  15 -19  -2    5.87    2.18
  15 -19  -2    5.70    2.40
  15 -19  -2    5.39    2.19
  15 -19  -2    5.32    2.03
   4  15  -2    2.41    1.75
  15 -19  -2    5.51    2.04
  15 -19  -2    6.51    2.33
  15 -19  -2    7.78    2.43
  15 -19   1   33.10    3.72
  15 -19   1   35.54    3.93
  15 -19   1   32.43    3.54
  15 -19   1   32.13    3.37
  15 -19   1   30.49    3.77
  15 -19   1   34.10    3.74
  15 -19   1   36.40    3.97
  15 -19   4   21.19    3.21
  15 -19   4   21.34    2.70
  15 -19   4   20.43    3.25
  15 -19   4   21.51    3.32
  15 -19   4   21.09    3.24
  15 -19   4   21.51    2.94
  15 -19   4   21.96    3.04
  15 -19   7    8.06    1.87
  15 -19   7    7.92    2.08
  15 -19   7    3.96    2.00
  15 -19   7    6.84    2.08
  15 -19   7    5.79    1.75
  15 -19   7    7.23    2.06
 -18   3  -9    9.99    1.46
   3  15  -9   13.00    1.92
 -18   3  -9   11.61    1.70
   3  15  -6   58.31    4.42
  15 -18  -6   58.82    4.66
  15 -18  -6   64.47    4.98
  15 -18  -3   20.71    2.93
  15 -18  -3   19.93    3.17
  15 -18  -3   24.04    3.21
  15 -18  -3   20.55    3.04
   3  15  -3   16.39    2.78
  15 -18  -3   24.13    3.12
  15 -18  -3   22.90    3.53
  15 -18  -3   19.71    3.13
  15 -18   0    0.84    2.00
  15 -18   0    1.15    1.85
  15 -18   0    1.06    1.80
  15 -18   0    0.40    1.86
  15 -18   0    1.46    2.07
  15 -18   0    1.38    1.81
  15 -18   3   36.03    3.71
  15 -18   3   32.35    3.86
  15 -18   3   36.45    3.84
  15 -18   3   32.55    3.83
  15 -18   3   32.77    3.59
  15 -18   3   26.40    3.12
  15 -18   3   32.73    3.76
  15 -18   6   92.51    5.83
  15 -18   6   99.45    5.92
  15 -18   6   99.67    5.60
  15 -18   6   89.50    4.79
  15 -18   6   94.19    5.53
  15 -18   6   94.23    5.59
  15 -18   6   89.98    5.26
  15 -18   9    9.68    1.66
  15 -18   9   10.37    1.60
  15 -18   9   11.29    1.83
  15 -18   9   10.73    1.78
  15 -18   9   10.89    1.84
   2  15 -10    2.18    1.12
   2  15  -7   43.21    4.06
  15 -17  -7   40.57    3.86
  15 -17  -4    8.98    2.38
  15 -17  -4    8.37    2.61
   2  15  -4    8.06    2.28
  15 -17  -4    6.88    2.48
  15 -17  -4    8.39    2.55
  15 -17  -1    5.67    2.17
  15 -17  -1    5.00    2.16
  15 -17  -1    3.01    1.86
  15 -17  -1    5.31    2.24
  15 -17  -1    4.11    2.07
  15 -17  -1    2.59    1.95
  15 -17  -1    5.46    2.10
   2  15  -1    8.85    3.63
  15 -17   2   26.42    3.35
  15 -17   2   29.26    3.51
  15 -17   2   27.96    3.46
  15 -17   2   30.89    3.71
  15 -17   2   29.40    3.49
 -17   2   2   41.35    7.44
  15 -17   2   27.85    3.14
  15 -17   2   28.63    3.45
  15 -17   5   36.30    3.35
  15 -17   5   34.87    3.95
  15 -17   5   35.74    3.94
  15 -17   5   35.52    3.86
  15 -17   5   37.92    3.76
  15 -17   5   36.98    3.93
  15 -17   5   34.53    4.05
  15 -17   8    3.61    1.73
  15 -17   8    4.07    1.81
  15 -17   8    5.69    1.97
  15 -17   8    3.67    1.94
  15 -17   8    5.87    2.11
  15 -17   8    6.25    1.72
   1  15  -8   22.44    3.00
 -16   1  -8   23.26    2.85
  15 -16  -5    5.04    2.04
  15 -16  -5    9.98    2.64
   1  15  -5    8.40    2.44
  15 -16  -5    6.08    2.42
  15 -16  -5    5.59    2.53
  15 -16  -2   -0.66    1.45
  15 -16  -2   -0.14    1.68
  15 -16  -2    4.04    2.31
  15 -16  -2   -0.03    1.57
  15 -16  -2   -0.75    1.87
  15 -16  -2    1.74    1.88
  15 -16  -2    1.37    1.86
  15 -16  -2    1.26    1.70
  15 -16   1  357.45   10.84
 -16   1   1  348.16   18.04
  15 -16   1  374.44   10.63
  15 -16   1  375.12   10.22
  15 -16   1  374.65   10.85
  15 -16   1  388.11   11.07
   1  15   1  375.82   19.27
  15 -16   1  373.49   10.53
  15 -16   1  396.53   19.68
  15 -16   1  386.22   10.91
  15 -16   4   36.46    3.60
  15 -16   4   37.48    3.95
  15 -16   4   40.27    4.05
  15 -16   4   36.92    3.98
  15 -16   4   41.55    4.06
  15 -16   4   40.75    3.90
  15 -16   4   36.49    3.96
  15 -16   7    1.44    1.93
  15 -16   7    0.11    2.11
  15 -16   7    0.12    1.75
  15 -16   7   -0.18    1.57
  15 -16   7    0.86    2.04
  15 -16  10   22.64    2.16
  15 -16  10   17.02    1.83
  15 -16  10   19.82    2.11
  15 -16  10   18.26    1.69
  15 -16  10   20.74    1.88
   0  15  -9   -0.50    1.54
 -15   0  -9   -0.37    1.31
  15 -15  -6   19.39    3.25
   0  15  -6   22.36    3.37
  15 -15  -6   22.06    3.21
  15 -15  -6   23.56    3.38
  15 -15  -3    0.10    1.73
  15 -15  -3    1.28    1.68
  15 -15  -3    6.10    2.61
  15 -15  -3    1.51    1.98
  15 -15  -3    0.91    2.01
  15 -15   0  313.05    9.91
  15 -15   0  308.39    9.18
  15 -15   0  323.59    9.40
 -15   0   0  306.96   15.59
  15 -15   0  327.30    9.86
  15 -15   0  332.77   10.14
   0  15   0  326.44   16.99
  15 -15   0  311.60    9.46
  15 -15   0  324.00    9.91
  15 -15   3   90.41    5.52
  15 -15   3   91.49    5.57
  15 -15   3   87.78    5.39
  15 -15   3   96.99    5.84
  15 -15   3   87.14    5.52
  15 -15   3   86.23    8.99
 -15   0   3   82.95    9.25
  15 -15   3   82.69    9.55
   0  15   3   89.84    9.90
  15 -15   3   87.97    5.10
  15 -15   3   91.21    5.37
  15 -15   3   97.40    9.95
  15 -15   3   82.89    5.40
  15 -15   6   41.52    4.31
  15 -15   6   43.06    4.28
  15 -15   6   42.49    4.15
  15 -15   6   37.74    3.79
  15 -15   6   46.70    4.40
  15 -15   9    7.60    1.91
  15 -15   9    7.18    2.04
  15 -15   9    9.83    2.30
  15 -15   9    6.20    1.62
  15 -15   9    8.73    2.14
  -1  15 -10   29.99    2.69
  -1  15  -7    0.63    1.98
 -14  -1  -7    4.10    2.17
  15 -14  -7   -0.60    1.71
  15 -14  -7   -2.37    1.87
  15 -14  -4   72.95    4.88
  15 -14  -4   69.35    5.12
  -1  15  -4   57.95    4.99
  -1  15  -4   67.18    5.04
  15 -14  -4   69.20    4.99
  15 -14  -4   74.20    8.85
  15 -14  -4   68.73    5.01
  15 -14  -1  331.26   10.09
  15 -14  -1  326.31    9.69
  15 -14  -1  313.44    9.24
  15 -14  -1  330.34    9.93
  -1  15  -1  304.85   16.03
  15 -14  -1  328.29    9.95
  15 -14  -1  307.65    8.89
  15 -14   2   13.15    5.29
  15 -14   2   16.99    2.66
  15 -14   2   15.01    2.72
  15 -14   2   16.50    2.66
  15 -14   2   15.42    2.64
  15 -14   2   16.90    4.49
  15 -14   2   18.73    2.94
 -14  -1   2   26.18    4.99
  15 -14   2   17.04    2.92
  -1  15   2   22.13    5.15
  15 -14   2   16.80    2.68
  15 -14   5   27.97    3.22
  15 -14   5   28.92    3.65
  15 -14   5   31.86    3.74
  15 -14   5   31.05    3.63
  15 -14   5   24.70    3.42
  15 -14   5   26.38    3.09
  15 -14   8    4.14    1.77
  15 -14   8    4.72    2.09
  15 -14   8    3.89    2.14
  15 -14   8    0.77    1.99
  15 -14   8    3.60    1.73
  -2  15 -11   -1.38    0.98
  -2  15  -8    0.15    1.86
 -13  -2  -8    0.20    1.60
  15 -13  -5   27.73    3.61
  -2  15  -5   27.76    3.72
  -2  15  -5   30.15    3.68
  15 -13  -5   27.45    3.48
  15 -13  -5   28.71    3.49
  15 -13  -2   35.19    3.52
  15 -13  -2   32.93    3.51
  15 -13  -2   37.65    3.67
  -2  15  -2   27.81    3.24
  15 -13  -2   35.03    3.51
  -2  15  -2   33.47    5.36
  15 -13  -2   36.50    5.68
  15 -13   1  146.78    6.68
  15 -13   1  147.50    6.37
  15 -13   1  153.58    6.70
  15 -13   1  145.50    6.60
 -13  -2   1  136.31   10.66
  15 -13   1  137.02   11.14
  -2  15   1  143.14   11.26
  15 -13   1  165.54    7.02
  15 -13   1  153.71   11.18
  15 -13   1  149.99    6.51
  15 -13   4   16.62    4.76
  15 -13   4   24.81    3.19
  15 -13   4   18.84    2.90
  15 -13   4   20.00    2.91
  15 -13   4   37.94    6.75
  15 -13   4   29.14    5.09
  15 -13   4   21.05    3.10
 -13  -2   4   25.64    5.16
  -2  15   4   29.52    5.84
  15 -13   4   22.67    3.25
  15 -13   4   20.93    2.95
  15 -13   7   12.20    2.74
  15 -13   7   10.81    2.74
  15 -13   7   11.68    2.65
  15 -13   7   18.15    2.78
  15 -13  10    1.54    1.38
  15 -13  10    1.68    1.54
  15 -13  10    2.81    1.65
  -3  15  -9    3.16    1.90
  15 -12  -6   22.74    3.30
  -3  15  -6   21.20    3.36
  -3  15  -6   25.67    3.48
  15 -12  -6   19.02    2.76
  15 -12  -6   20.14    3.08
  15 -12  -3   47.14    3.86
  15 -12  -3   53.57    4.28
  15 -12  -3   41.62    6.36
  -3  15  -3   51.51    4.39
  15 -12  -3   51.13    4.03
  15 -12  -3   39.85    3.73
 -12  -3   0  224.54   12.39
  15 -12   0  238.19    8.28
  15 -12   0  243.00    8.24
  15 -12   0  242.47   13.79
  -3  15   0  225.96   13.52
  15 -12   0  242.31    8.37
  15 -12   0  230.65   12.99
  15 -12   3   37.89    3.79
  15 -12   3   51.47    6.90
  15 -12   3   23.49    5.21
  15 -12   3   43.84    3.83
  15 -12   3   44.41    3.87
  15 -12   3   39.22    3.47
  15 -12   3   40.68    3.85
  15 -12   3   39.11    3.72
  15 -12   3   30.62    5.46
 -12  -3   3   49.92    6.94
  -3  15   3   32.85    6.20
  15 -12   3   46.21    3.96
  15 -12   6  159.13    7.01
  15 -12   6  143.49    7.39
  15 -12   6  154.38    7.36
  15 -12   6  161.77    6.98
  15 -12   6  158.21    7.56
  15 -12   9    2.33    1.92
  15 -12   9    0.95    1.85
  15 -12   9    2.28    1.47
  15 -12   9    0.82    1.58
  -4  15 -10   -2.20    1.38
  15 -11  -7   12.47    2.64
  -4  15  -7   10.84    2.54
  -4  15  -7   12.61    2.75
  15 -11  -7   11.38    2.43
  15 -11  -4   37.72    3.82
  -4  15  -4   35.90    3.78
  15 -11  -4   35.38    6.04
  15 -11  -4   36.07    3.29
  15 -11  -4   39.81    3.71
  15 -11  -1   80.58    7.64
  15 -11  -1   88.08    8.24
  -4  15  -1   82.88    8.16
  15 -11  -1   93.04    7.87
  15 -11   2   71.62    4.78
 -11  -4   2   67.20    7.83
  15 -11   2   72.55    4.74
  15 -11   2   71.62    4.71
  -4  15   2   72.11    8.34
  15 -11   2   70.20    8.04
  15 -11   2   70.91    4.75
  15 -11   2   59.59    7.45
  15 -11   5    0.91    1.81
  15 -11   5   -7.87    2.96
  15 -11   5   -0.28    1.71
 -11  -4   5   -7.97    3.28
  15 -11   5  -16.62    4.84
  -4  15   5    8.83    3.46
  15 -11   5    0.73    1.85
  15 -11   5    1.87    2.11
  15 -11   5    1.51    2.20
  15 -11   5    0.76    1.76
  15 -11   8    0.23    2.08
  15 -11   8    0.26    1.86
  15 -11   8    0.69    1.86
  15 -11  11    3.76    1.12
  15 -11  11    2.15    1.10
  15 -11  11    2.57    1.17
  -5  15 -11    4.85    1.17
  -5  15  -8   15.35    2.76
  -5  15  -8   14.09    2.68
  15 -10  -5  192.66    7.96
  -5  15  -5  188.59    8.03
  -5  15  -5  165.98    7.55
  15 -10  -5  197.77   13.46
  15 -10  -5  171.93    7.18
 -10  -5  -5  170.36    7.34
  15 -10  -2   74.28    4.86
  15 -10  -2   58.66    7.16
 -10  -5  -2   55.55    7.44
  -5  15  -2   69.99    6.97
 -10  -5   1  114.15    9.08
  -5  15   1  115.49    9.75
  15 -10   1  112.28    9.52
  15 -10   1  128.96    9.61
  15 -10   4   36.96    3.88
  15 -10   4   40.37    6.76
  15 -10   4   37.76    3.70
  15 -10   4   41.11    3.96
  15 -10   4   42.77    4.07
  15 -10   4   37.14    3.82
  15 -10   4   29.01    5.45
  -5  15   4   39.85    6.79
  15 -10   4   42.61    3.91
  15 -10   7   10.29    2.40
  15 -10   7   14.34    2.50
  15 -10   7   16.69    2.99
  15 -10   7   12.09    2.73
  15 -10  10   36.08    3.29
  15 -10  10   33.22    2.70
  15 -10  10   34.65    2.97
  15 -10  10   34.52    3.18
  -6  15  -9   35.06    3.57
  -6  15  -9   38.99    3.45
  15  -9  -6    2.33    1.90
  -6  15  -6    2.61    2.01
  -6  15  -6   -0.12    1.93
  -9  -6  -6    2.50    2.19
  -9  -6  -3   17.35    2.72
  15  -9  -3   20.98    2.78
  -6  15  -3   18.96    2.82
  15  -9  -3   14.23    3.49
  -9  -6  -3   18.00    4.04
  15  -9  -3   19.13    2.69
  15  -9   0    6.15    2.47
  15  -9   0    7.50    2.62
  -9  -6   0   -0.29    2.33
  -6  15   0    3.28    3.12
  15  -9   3   -0.83    2.17
  -6  15   3    6.13    3.28
  15  -9   3    2.13    1.69
  15  -9   3   -6.32    3.64
  15  -9   3    2.82    1.88
  15  -9   3   -2.61    2.75
  15  -9   3   -0.17    1.69
  15  -9   3   -0.40    1.69
  15  -9   3    0.04    1.67
  15  -9   6   39.18    3.87
  15  -9   6   31.89    3.76
  15  -9   6   34.17    3.87
  15  -9   6   28.41    3.46
  15  -9   9    4.17    2.05
  15  -9   9    3.25    1.68
  15  -9   9    2.49    1.81
  -7  15 -10    6.26    1.74
  -7  15 -10    8.69    1.63
  15  -8  -7   93.11    5.40
  -7  15  -7  105.19    6.27
  -7  15  -7   93.04    5.65
  -8  -7  -7   89.90    5.86
  -8  -7  -4   50.24    7.07
  -8  -7  -4   63.94    4.59
  15  -8  -4   58.45    4.40
  -7  15  -4   61.40    4.59
  15  -8  -4   62.61    4.22
  -8  -7  -4   59.44    4.28
  15  -8  -4   69.16    7.49
  -8  -7  -4   63.99    4.56
  15  -8  -1   36.75    4.95
  -8  -7  -1   28.41    5.95
  -7  15  -1   30.06    4.91
  15  -8   2   80.07    8.48
  -7  15   2   87.79    8.66
  15  -8   2   76.30    7.79
  15  -8   5   58.50    4.72
  15  -8   5   73.08    8.89
  15  -8   5   60.17    8.78
  15  -8   5   58.76    4.54
  15  -8   5   59.91    4.77
  15  -8   5   39.99    6.72
  -7  15   5   71.60    9.19
  15  -8   5   55.72    4.55
  15  -8   8   54.23    4.08
  15  -8   8   47.90    4.33
  15  -8   8   41.33    4.03
  15  -8   8   50.11    4.25
  15  -8  11   18.54    2.05
  15  -8  11   23.12    2.02
  15  -8  11   16.76    1.96
  -8  15  -8    0.08    1.78
  -8  15  -8   -1.58    1.64
  15  -7  -5   49.45    4.14
  -8  15  -5   55.81    4.54
  -8  15  -5   50.08    4.19
  -7  -8  -5   45.49    4.14
  15  -7  -5   59.26    7.94
  -7  -8  -5   49.58    4.30
  -7  -8  -2  224.06   14.16
  15  -7   1   54.49    6.04
  15  -7   1   47.68    6.16
  -8  15   1   58.62    6.45
  -8  15   1   52.26    6.59
  -7  -8   1   51.83    5.70
  15  -7   4   36.31    3.78
  15  -7   4   40.09    7.18
  15  -7   4   37.23    6.47
  15  -7   4   37.06    3.77
  15  -7   4   34.17    3.57
  15  -7   4   35.71    5.67
  -8  15   4   33.62    5.96
  15  -7   4   38.35    3.89
  15  -7   7   90.16    5.63
  15  -7   7   88.15    5.37
  15  -7   7   87.71    5.84
  15  -7   7   88.68    5.64
  15  -7  10    0.09    1.65
  15  -7  10    0.73    1.32
  15  -7  10   -1.36    1.63
  -9  15  -9   63.17    4.51
  -6  -9  -6   -1.11    2.35
  -9  15  -6   -0.34    1.95
  -9  15  -6   -0.98    1.66
  -6  -9  -6    0.02    2.10
  -6  -9  -3   53.84    4.12
  15  -6  -3   58.64    4.24
  -9  15  -3   53.75    4.04
  -6  -9  -3   52.64    3.99
  -6  -9  -3   54.44    4.00
  15  -6  -3   55.87    6.47
  -6  -9  -3   46.38    6.72
  -9  15   0  299.84   14.02
  -6  -9   0  281.03   15.82
  -9  15   0  279.21   14.14
  15  -6   0  283.22   13.65
  15  -6   3  276.80    9.32
  15  -6   3  265.55    9.08
  15  -6   3  248.56    8.35
  15  -6   3  242.47   15.31
  -9  15   3  262.17   15.33
  15  -6   3  255.42    8.90
  15  -6   3  266.98   14.93
  15  -6   6   73.06    5.26
  15  -6   6   67.04    4.89
  15  -6   6   77.51    5.48
  15  -6   6   73.08    5.36
  15  -6   9   61.82    4.32
  15  -6   9   58.09    4.36
  15  -6   9   62.57    4.62
 -10  15 -10   31.48    2.89
 -10  15  -7  130.78    6.88
  -5 -10  -7  126.97    7.00
  -5 -10  -4  120.74    5.96
  -5 -10  -4  129.69    6.46
  15  -5  -4  119.83    5.91
 -10  15  -4  121.16    6.19
  -5 -10  -4  128.56   11.17
  -5 -10  -4  130.12    6.35
  15  -5  -4  129.10   10.40
  -5 -10  -4  117.62    6.23
  -5 -10  -1  173.74   12.80
 -10  15  -1  193.36   12.35
  15  -5   2  211.48    8.02
  -5 -10   2  200.23   11.78
 -10  15   2  200.69   11.90
 -10  15   2  208.55   13.49
  15  -5   2  194.46   13.45
  15  -5   2  218.66   12.60
  15  -5   5   67.38    5.12
  15  -5   5   67.59    8.55
  15  -5   5   64.89    8.71
  15  -5   5   63.78    4.94
 -10  15   5   61.82    8.45
  15  -5   5   63.75    5.00
  15  -5   5   82.10    8.67
  15  -5   8    5.69    2.19
  15  -5   8    5.88    2.04
  15  -5   8    1.78    1.93
  15  -5   8    3.46    1.92
  15  -5  11   65.07    3.24
  15  -5  11   67.25    3.38
 -11  15  -8   21.22    3.14
  -4 -11  -8   14.71    3.00
  -4 -11  -5    1.03    2.09
  -4 -11  -5   -0.23    1.99
  -4 -11  -5    0.90    1.62
  -4 -11  -5    5.28    4.06
 -11  15  -5   -0.57    1.78
  -4 -11  -5    1.51    1.91
  -4 -11  -2   37.57    3.58
  -4 -11  -2   37.59    3.54
 -11  15  -2   37.04    6.21
  -4 -11  -2   36.24    3.38
  15  -4  -2   36.15    5.00
  -4 -11  -2   33.68    6.02
 -11  15   1    4.77    3.09
 -11  15   1   13.26    3.99
  15  -4   1    6.45    3.00
  -4 -11   1    4.52    2.89
  -4 -11   1    2.62    3.31
  15  -4   4   80.39    5.54
  15  -4   4   79.88    5.40
  15  -4   4   61.88    8.28
  15  -4   4   87.13    5.64
  -4 -11   4   76.39    8.69
  15  -4   4   73.47    8.09
 -11  15   4   79.88    9.06
  -4 -11   4   75.19    8.53
  15  -4   4   82.77    8.82
  -4 -11   4   72.91    4.60
  15  -4   7  121.97    6.71
  15  -4   7  114.87    6.36
  15  -4   7  118.97    6.71
  15  -4  10   -1.19    1.40
  15  -4  10    3.19    1.65
  15  -4  10    0.74    1.19
 -12  15  -9   40.39    3.52
  -3 -12  -6  256.91    9.34
 -12  15  -6  244.30    9.34
  -3 -12  -6  232.19    9.25
  -3 -12  -6  241.47    9.07
  -3 -12  -3   17.29    2.83
  -3 -12  -3   18.29    5.31
  -3 -12  -3   14.76    2.69
  -3 -12  -3   17.58    2.50
  15  -3  -3   11.77    2.26
 -12  15  -3   15.80    2.53
 -12  15  -3   17.11    4.35
  -3 -12  -3   19.60    2.99
  15  -3  -3   19.09    4.46
  -3 -12  -3   16.52    2.62
  -3 -12   0   91.26    8.92
  -3 -12   0   96.70    9.88
 -12  15   0  114.62    9.78
  15  -3   0   97.02    8.46
  -3 -12   3    4.57    1.67
  15  -3   3   -3.10    2.19
  15  -3   3    3.22    1.70
  15  -3   3    4.53    2.50
  15  -3   3    5.78    2.01
  -3 -12   3    1.00    2.05
 -12  15   3   -2.20    2.53
  -3 -12   3   -0.09    1.70
  15  -3   3    4.13    1.65
  -3 -12   3    1.18    2.64
  15  -3   3    3.59    1.98
  15  -3   6  179.60    8.19
  15  -3   6  176.33    8.06
  15  -3   6  174.20    8.12
  -3 -12   6  170.14    7.22
  15  -3   9   40.43    3.33
  15  -3   9   44.89    3.61
  15  -3   9   47.61    4.15
  15  -3   9   52.27    3.99
 -13  15 -10    2.47    1.41
  -2 -13  -7    5.42    2.54
 -13  15  -7    5.07    2.42
  -2 -13  -7    6.47    2.41
  -2 -13  -4   16.73    2.79
  -2 -13  -4   22.95    3.11
  -2 -13  -4   16.22    5.09
 -13  15  -4   21.15    3.07
  15  -2  -4   19.69    4.65
  -2 -13  -4   24.03    3.14
  -2 -13  -4   18.23    2.94
  -2 -13  -4   19.33    2.97
  -2 -13  -1    7.27    3.26
  -2 -13  -1    5.28    2.01
  -2 -13  -1    4.58    1.93
  15  -2  -1    4.06    1.76
  -2 -13  -1    3.54    1.74
 -13  15  -1   -0.02    2.75
  -2 -13  -1    3.42    1.74
  15  -2   2   45.31    4.01
  -2 -13   2   46.26    3.91
  15  -2   2   36.09    5.98
  15  -2   2   41.07    3.92
 -13  15   2   28.94    5.28
  -2 -13   2   34.68    3.31
  -2 -13   2   31.90    5.99
 -13  15   2   35.90    5.82
  15  -2   2   41.91    3.69
  -2 -13   2   31.18    5.62
  -2 -13   2   36.69    3.55
  -2 -13   5    5.79    2.15
  15  -2   5   10.00    2.63
  15  -2   5    9.23    2.65
  15  -2   5    7.69    2.35
  -2 -13   5    8.19    4.09
  -2 -13   8   16.82    2.67
  15  -2   8   15.33    2.67
  15  -2   8   14.48    2.56
  15  -2   8   11.51    2.68
  15  -2  11   10.82    1.46
  15  -2  11   14.75    1.70
 -14  15  -8   57.19    4.40
 -14  15  -8   58.93    3.83
  -1 -14  -8   56.97    4.68
  -1 -14  -5  258.66    9.18
  -1 -14  -5  277.55    9.66
 -14  15  -5  267.18    9.57
  -1 -14  -5  274.22    9.61
  -1 -14  -5  256.82    9.71
  -1 -14  -2  250.32    8.07
  -1 -14  -2  244.16    8.59
 -14  15  -2  246.82    8.18
  -1 -14  -2  228.39   15.87
  -1 -14  -2  249.22    8.79
 -14  15  -2  224.39   14.54
  15  -1  -2  227.68   12.89
  -1 -14  -2  234.89    8.36
  -1 -14  -2  239.20    8.27
  -1 -14  -2  245.25    8.81
  15  -1   1  490.30   12.02
  -1 -14   1  509.92   12.00
  -1 -14   1  479.04   11.90
  15  -1   1  505.94   12.42
  15  -1   1  477.25   11.28
  -1 -14   1  485.46   20.64
  -1 -14   1  447.59   21.26
 -14  15   1  504.01   21.06
  -1 -14   1  519.07   11.94
 -14  15   1  481.54   19.20
  15  -1   1  483.61   19.96
  15  -1   4  118.91    6.75
  15  -1   4   89.93    9.51
  -1 -14   4  118.08    5.88
  15  -1   4  118.93   11.37
  15  -1   4  117.11    6.69
  -1 -14   4  123.57   11.37
  -1 -14   4  110.63    5.78
 -14  15   4  129.87   11.57
  15  -1   4  119.16    6.58
  -1 -14   4   90.31    9.81
  -1 -14   4  110.46    6.14
  15  -1   7  118.36    6.63
  15  -1   7  122.28    6.77
  15  -1   7  131.53    7.11
  -1 -14   7  124.21    6.28
  15  -1  10   79.20    3.62
  15  -1  10   82.63    4.06
  15  -1  10   79.15    4.10
  15  -1  10   81.79    4.04
 -15  15  -9    6.43    1.85
 -15  15  -9    8.72    1.67
   0 -15  -6   37.66    4.04
   0 -15  -6   40.22    4.02
 -15  15  -6   43.10    4.23
   0 -15  -6   41.06    4.15
   0 -15  -6   38.25    4.28
   0 -15  -3   88.98    5.22
   0 -15  -3   91.42    5.65
   0 -15  -3   78.31    9.79
 -15  15  -3   89.66    5.41
   0 -15  -3   94.45    5.72
 -15  15  -3  104.61   10.21
   0 -15  -3   85.73    5.46
  15   0  -3   86.53    8.65
   0 -15  -3   91.28    5.49
   0 -15  -3  103.43    6.17
   0 -15   0  323.60    9.89
  15   0   0  313.77    9.53
   0 -15   0  340.64   17.87
   0 -15   0  319.04   18.52
   0 -15   0  332.57    9.68
 -15  15   0  336.92   17.73
   0 -15   0  306.77    9.55
   0 -15   0  327.23    9.20
   0 -15   0  339.84   10.25
   0 -15   3   -1.49    1.84
   0 -15   3    0.47    2.64
  15   0   3    1.00    1.96
  15   0   3   10.71    3.86
   0 -15   3    2.03    1.89
  15   0   3    2.09    2.00
 -15  15   3    7.16    2.78
 -15  15   3   -8.29    3.19
   0 -15   3    0.27    1.84
  15   0   3   -0.87    1.81
   0 -15   3    3.33    2.40
   0 -15   6   16.95    2.85
  15   0   6   17.70    3.24
   0 -15   6   21.18    2.91
  15   0   6   22.30    3.52
  15   0   6   20.28    3.32
   0 -15   9    1.04    1.42
  15   0   9   -0.83    1.32
  15   0   9   -0.85    1.57
  15   0   9    1.20    1.67
  15   0   9   -0.73    1.62
 -16  15 -10   47.01    2.79
 -16  15  -7   69.37    4.93
 -16  15  -7   64.80    4.03
   1 -16  -7   64.62    4.65
   1 -16  -7   72.83    5.22
   1 -16  -4  204.53    8.19
   1 -16  -4  193.01    8.15
 -16  15  -4  178.05    7.67
   1 -16  -4  200.51    8.22
   1 -16  -4  195.31    8.21
   1 -16  -4  195.68    8.47
   1 -16  -1  786.78   14.68
   1 -16  -1  789.76   15.85
   1 -16  -1  865.83   29.10
   1 -16  -1  777.20   15.55
   1 -16  -1  832.92   30.59
 -16  15  -1  812.50   28.10
   1 -16  -1  816.03   15.74
   1 -16  -1  773.25   14.90
   1 -16  -1  817.65   16.29
  15   1   2  152.93    7.27
   1 -16   2  145.52    6.81
  15   1   2  132.91    6.87
   1 -16   2  138.74   12.23
   1 -16   2  140.88   11.98
 -16  15   2  138.62   11.76
   1 -16   2  144.55    6.78
 -16  15   2  138.85   11.56
  15   1   2  148.82    6.62
  15   1   2  127.17   11.21
   1 -16   2  144.17    7.04
  15   1   5  204.91    8.75
   1 -16   5  205.85    7.77
  15   1   5  197.01    8.92
   1 -16   5  200.21    7.81
  15   1   5  195.70    8.45
   1 -16   5  200.70    8.33
  15   1   8   72.33    4.76
  15   1   8   76.87    5.01
  15   1   8   80.76    5.21
   1 -16   8   81.14    4.71
 -17  15  -8    2.37    1.76
 -17  15  -8    0.60    1.35
   2 -17  -8    0.07    1.78
   2 -17  -5   40.87    4.10
   2 -17  -5   38.48    3.95
 -17  15  -5   38.58    3.89
   2 -17  -5   39.64    3.99
   2 -17  -5   42.63    4.33
   2 -17  -5   42.95    4.47
   2 -17  -2    1.80    1.94
   2 -17  -2   -1.53    2.28
   2 -17  -2    1.97    2.13
   2 -17  -2    2.04    2.04
 -17  15  -2    0.07    1.62
   2 -17  -2   -1.77    2.10
  15   2  -2    8.19    3.18
   2 -17  -2   -0.32    2.24
   2 -17   1    1.99    1.77
  15   2   1    2.33    1.79
   2 -17   1    2.37    2.03
   2 -17   1    3.83    1.93
  15   2   1    3.20    1.84
   2 -17   1    0.79    1.73
 -17  15   1    5.71    2.62
   2 -17   1    4.73    2.39
   2 -17   1    5.31    3.77
   2 -17   1    0.69    1.98
   2 -17   4    1.33    2.07
  15   2   4   -0.09    2.01
   2 -17   4    1.54    1.77
  15   2   4   -1.11    2.03
   2 -17   4    0.27    2.03
  15   2   4   -1.62    1.98
   2 -17   7   18.19    2.92
  15   2   7   17.82    2.98
  15   2   7   13.63    2.81
   2 -17   7   16.89    2.49
  15   2   7   13.58    2.84
  15   2  10    7.42    1.27
  15   2  10    6.34    1.27
  15   2  10    7.20    1.26
  15   2  10    6.44    1.31
 -18  15  -9   20.45    2.19
 -18  15  -9   20.48    1.83
   3 -18  -6  259.07    9.21
   3 -18  -6  243.84    8.33
 -18  15  -6  254.78    8.94
 -18  15  -6  237.01    7.67
   3 -18  -6  249.38    8.64
   3 -18  -6  259.40    9.25
   3 -18  -3   25.26    3.54
   3 -18  -3   26.45    3.43
   3 -18  -3   23.72    3.36
   3 -18  -3   24.51    3.41
 -18  15  -3   27.90    3.34
   3 -18  -3   25.83    3.60
   3 -18  -3   30.90    3.67
   3 -18   0   37.15    4.00
   3 -18   0   36.36    3.88
   3 -18   0   45.01    4.04
   3 -18   0   44.71    4.16
   3 -18   0   35.34    3.64
   3 -18   0   46.92    4.51
  15   3   3   72.69    5.42
   3 -18   3   73.00    5.22
  15   3   3   77.61    5.47
   3 -18   3   66.02    4.96
  15   3   3   70.22    4.90
   3 -18   3   69.52    5.19
  15   3   6  206.96    8.56
   3 -18   6  207.55    7.31
  15   3   6  228.52    9.11
   3 -18   6  222.44    7.87
  15   3   6  213.82    8.41
   3 -18   6  216.05    8.31
  15   3   9   51.27    3.14
   3 -18   9   47.37    2.99
  15   3   9   49.43    3.26
  15   3   9   47.11    2.95
  15   3   9   49.17    3.30
   4 -19  -7    9.66    2.34
 -19  15  -7   11.93    2.35
 -19  15  -7   15.73    2.14
   4 -19  -7   13.35    2.14
   4 -19  -4    7.60    2.34
   4 -19  -4    9.45    2.77
   4 -19  -4    9.88    2.45
   4 -19  -4   13.54    2.76
 -19  15  -4    8.24    2.19
   4 -19  -4    8.23    2.44
   4 -19  -1   11.55    2.69
   4 -19  -1   11.53    2.74
   4 -19  -1    9.99    2.89
   4 -19  -1   13.33    2.68
   4 -19  -1    9.74    2.73
   4 -19  -1   10.02    2.58
   4 -19   2   10.75    2.29
   4 -19   2    8.75    2.63
  15   4   2   12.15    2.63
   4 -19   2   10.97    2.67
   4 -19   2   10.70    2.05
  15   4   2   10.64    2.54
   4 -19   2    5.68    1.90
   4 -19   2   10.98    2.65
   4 -19   5   53.89    4.27
  15   4   5   53.96    4.71
  15   4   5   53.44    4.85
   4 -19   5   49.85    4.24
  15   4   5   52.39    4.46
   4 -19   5   51.56    4.47
   4 -19   8    9.82    2.00
  15   4   8   11.33    2.07
  15   4   8   13.60    2.31
  15   4   8    9.65    1.70
   4 -19   8    9.73    1.68
  15   4   8   10.70    2.06
 -20  15  -8   89.50    4.31
 -20  15  -8   81.08    3.44
   5 -20  -5  163.53    7.28
   5 -20  -5  144.13    6.42
 -20  15  -5  152.06    6.74
 -20  15  -5  163.15    6.39
   5 -20  -5  164.19    6.93
   5 -20  -5  165.97    7.48
   5 -20  -5  152.34    7.05
   5 -20  -2   63.70    4.83
   5 -20  -2   59.75    4.84
 -20  15  -2   63.45    4.36
   5 -20  -2   60.96    4.93
   5 -20  -2   63.26    4.92
   5 -20  -2   65.08    5.00
   5 -20  -2   60.81    5.10
   5 -20   1  180.93    7.39
   5 -20   1  192.09    8.19
   5 -20   1  185.94    8.25
   5 -20   1  181.20    7.75
   5 -20   1  170.62    7.74
   5 -20   1  174.08    7.31
  15   5   4  147.87    7.35
   5 -20   4  139.30    6.67
  15   5   4  137.54    6.86
   5 -20   4  151.71    6.96
  15   5   4  148.17    6.55
   5 -20   4  141.77    7.03
  15   5   7   67.20    4.40
   5 -20   7   65.74    3.58
  15   5   7   71.94    4.61
   5 -20   7   70.93    3.93
  15   5   7   76.43    4.49
   5 -20   7   75.05    4.49
   6 -21  -6   17.02    2.62
   6 -21  -6   15.79    2.60
 -21  15  -6   11.95    2.25
 -21  15  -6   18.23    2.30
   6 -21  -6   15.50    2.27
   6 -21  -3    0.23    1.91
   6 -21  -3    3.50    2.21
   6 -21  -3    3.40    2.13
   6 -21  -3    5.39    2.34
 -21  15  -3    3.59    1.72
   6 -21  -3    2.37    1.95
   6 -21  -3    2.51    1.80
   6 -21   0  129.89    6.47
   6 -21   0  127.07    6.78
   6 -21   0  135.46    6.82
   6 -21   0  123.08    6.59
   6 -21   0  125.69    6.42
   6 -21   0  137.93    7.10
   6 -21   3    4.44    1.81
   6 -21   3    2.48    2.31
  15   6   3    2.24    1.70
   6 -21   3    5.71    2.39
   6 -21   3    3.60    1.78
  15   6   3    1.63    1.78
   6 -21   3    3.12    1.88
   6 -21   3    2.64    2.06
   6 -21   6    7.73    2.22
  15   6   6    3.67    1.74
   6 -21   6    5.15    1.75
  15   6   6    7.86    2.11
   6 -21   6    3.34    1.76
  15   6   6    3.59    1.80
 -22  15  -7   14.92    1.97
 -22  15  -7   14.75    1.69
   7 -22  -4   41.87    3.88
   7 -22  -4   40.54    3.52
 -22  15  -4   39.93    3.45
   7 -22  -4   40.45    3.54
   7 -22  -4   37.82    3.82
   7 -22  -4   36.62    3.62
   7 -22  -1  112.02    6.09
   7 -22  -1  115.03    6.23
   7 -22  -1  116.80    6.35
   7 -22  -1  121.06    6.34
   7 -22  -1  115.70    6.12
   7 -22  -1  116.08    6.33
  15   7   2   39.94    3.58
   7 -22   2   52.47    4.08
   7 -22   2   54.12    4.47
   7 -22   2   47.39    4.03
   7 -22   2   49.75    4.34
   7 -22   2   52.07    4.06
   7 -22   2   53.46    4.49
  15   7   5  103.09    5.54
   7 -22   5  110.99    5.26
  15   7   5  100.99    5.30
   7 -22   5   98.84    5.11
   7 -22   5  108.15    5.61
  15   7   8   38.93    2.44
  15   7   8   38.89    2.38
   8 -23  -5   12.63    2.08
   8 -23  -5   10.49    2.32
 -23  15  -5   11.59    1.99
 -23  15  -5   10.12    1.82
   8 -23  -5   10.83    1.86
   8 -23  -2    2.72    1.99
   8 -23  -2   -0.05    2.04
   8 -23  -2    0.38    1.94
   8 -23  -2    0.60    1.82
   8 -23  -2    0.06    1.86
   8 -23  -2   -1.05    1.96
   8 -23   1    2.60    2.10
   8 -23   1    2.60    2.09
   8 -23   1   -1.69    2.27
   8 -23   1   -0.96    2.03
   8 -23   1   -1.46    2.12
   8 -23   1    1.57    1.80
   8 -23   4   11.98    2.55
  15   8   4   11.38    2.28
   8 -23   4   16.32    2.49
   8 -23   4   14.19    2.13
  15   8   4   12.68    2.11
   8 -23   4    9.93    2.23
  15   8   7   14.89    1.82
  15   8   7   16.25    1.75
   8 -23   7   19.84    1.90
   8 -23   7   19.53    2.00
   9 -24  -6    3.43    1.42
 -24  15  -6    2.42    1.07
   9 -24  -3    2.49    1.82
   9 -24  -3    5.30    1.81
   9 -24  -3    4.71    1.68
   9 -24  -3    0.82    1.74
   9 -24  -3    3.95    1.58
   9 -24   0   41.46    3.66
   9 -24   0   40.55    3.69
   9 -24   0   43.03    3.80
   9 -24   0   34.01    3.37
   9 -24   0   36.55    3.46
   9 -24   0   41.37    3.76
   9 -24   3    8.25    1.77
   9 -24   3    9.98    2.15
  15   9   3    8.17    1.86
   9 -24   3   13.13    2.34
   9 -24   3   10.35    1.97
   9 -24   3    7.18    1.75
   9 -24   3   12.12    2.28
   9 -24   6    6.53    1.48
  15   9   6    6.82    1.48
   9 -24   6    6.70    1.41
  15   9   6    5.48    1.25
   9 -24   6    6.59    1.46
  10 -25  -4    7.81    1.82
 -25  15  -4    7.38    1.41
 -25  15  -4    6.26    1.37
  10 -25  -4    8.34    1.85
  10 -25  -1    7.46    2.06
  10 -25  -1    8.98    2.05
  10 -25  -1    7.24    1.82
  10 -25  -1    9.28    2.07
  10 -25  -1    7.35    1.92
  10 -25  -1    6.87    2.08
  10 -25   2   19.46    2.47
  10 -25   2   22.71    2.55
  10 -25   2   19.67    2.37
  10 -25   2   21.51    2.64
  10 -25   2   21.04    2.55
  10 -25   2   24.05    2.65
  15  10   5    1.49    1.15
  10 -25   5    1.40    1.13
  10 -25   5    1.11    1.16
  11 -26  -2    0.44    1.44
  11 -26  -2    0.83    1.14
  11 -26  -2    0.20    1.32
  11 -26  -2    1.96    1.16
  11 -26   1   -0.42    1.30
  11 -26   1    1.14    1.34
  11 -26   1   -0.85    1.35
  11 -26   1    0.81    1.30
  11 -26   1    1.15    1.29
  11 -26   1   -0.16    1.42
  11 -26   4   -0.20    1.01
  11 -26   4    2.95    1.22
  11 -26   4    1.72    1.18
  12 -27  -3   -1.24    1.12
  12 -27  -3   -3.24    1.13
  12 -27   0   -0.54    1.09
  12 -27   0    1.08    1.10
  12 -27   0   -0.03    1.18
  12 -27   0   -0.29    1.19
  12 -27   0   -0.10    1.03
  12 -27   3    0.08    0.98
  12 -27   3   -2.09    1.08
  16 -27  -2   -0.45    0.99
  16 -27  -2    2.37    1.16
  16 -27  -2   -0.67    0.96
  16 -27   1    6.78    1.50
  16 -27   1    6.55    1.47
  16 -27   1    7.19    1.53
  16 -26  -3    2.50    1.24
  16 -26  -3    0.53    1.13
 -26  10  -3    1.93    0.91
  16 -26  -3    2.94    1.16
  16 -26  -3    2.56    1.19
  16 -26   0   10.61    1.93
  16 -26   0   15.02    2.23
  16 -26   0   14.61    2.15
  16 -26   3    2.70    1.36
  16 -26   3    1.72    1.20
  16 -26   3    2.07    1.32
  16 -26   3    2.07    1.21
  16 -26   3    2.79    1.04
  16 -25  -4   19.69    2.13
  16 -25  -4   20.92    2.27
  16 -25  -4   20.33    2.09
  16 -25  -1   34.38    3.15
  16 -25  -1   33.05    2.90
  16 -25  -1   33.46    3.12
  16 -25  -1   33.44    3.16
  16 -25   2   18.66    2.53
  16 -25   2   20.50    2.47
  16 -25   2   19.24    2.51
  16 -25   2   19.32    2.55
  16 -25   2   18.53    2.12
  16 -25   5    8.80    1.44
  16 -25   5    8.68    1.53
  16 -25   5    7.18    1.42
  16 -25   5    6.12    1.13
  16 -25   5    6.18    1.29
  16 -24  -5    3.62    1.28
  16 -24  -5    4.53    1.20
  16 -24  -2    7.08    2.01
  16 -24  -2    5.18    1.87
  16 -24  -2    4.68    1.92
  16 -24  -2    6.05    2.11
  16 -24   1   27.13    2.96
  16 -24   1   30.33    3.28
  16 -24   1   33.45    3.34
  16 -24   1   28.53    2.83
  16 -24   1   36.64    3.11
  16 -24   1   31.91    3.35
  16 -24   4   17.92    2.22
  16 -24   4   20.38    2.46
  16 -24   4   20.46    2.54
  16 -24   4   18.70    2.34
  16 -24   4   19.90    2.45
 -23   7  -6   53.83    3.22
  16 -23  -3   39.71    3.50
  16 -23  -3   36.50    3.63
  16 -23  -3   36.26    3.28
  16 -23  -3   33.68    3.19
  16 -23  -3   35.42    3.28
  16 -23   0   47.03    4.01
  16 -23   0   46.41    4.11
  16 -23   0   50.98    3.73
  16 -23   0   47.10    3.93
  16 -23   0   46.40    4.07
  16 -23   0   44.17    4.05
  16 -23   3   28.58    2.76
  16 -23   3   29.45    3.36
  16 -23   3   26.55    2.97
  16 -23   3   31.72    2.81
  16 -23   3   26.71    3.08
  16 -23   3   26.14    2.71
  16 -23   3   27.36    3.12
  16 -23   6   39.01    2.87
  16 -23   6   42.84    3.00
  16 -23   6   37.56    2.57
  16 -23   6   39.41    2.74
  16 -23   6   35.00    2.61
[truncated: 290,541 more chars]
