# Supplementary material for: Carbon dioxide capture and conversion by an acid-base resistant metal-organic framework
Source: Nat Commun. 2017 Nov 1;8:1233. doi: 10.1038/s41467-017-01166-3 (PMC5663901; doi:10.1038/s41467-017-01166-3)
Supplement: Supplementary file 4 — Dataset 2 [file 41467_2017_1166_MOESM4_ESM.cif]

data_FJI-H14

_audit_creation_date              2016-07-10
_audit_creation_method            'Materials Studio'
_audit_author_name 'Daqiang Yuan'

_cell_length_a                    22.4857
_cell_length_b                    22.4857
_cell_length_c                    11.0509
_cell_angle_alpha                 90.0000
_cell_angle_beta                  90.0000
_cell_angle_gamma                 120.0000

_space_group_name_H-M_alt    'R3'
_space_group_IT_number       146
_space_group_crystal_system            trigonal

loop_
_symmetry_equiv_pos_as_xyz
  'x,y,z'
  '-y,x-y,z'
  '-x+y,-x,z'
  'x+2/3,y+1/3,z+1/3'
  '-y+2/3,x-y+1/3,z+1/3'
  '-x+y+2/3,-x+1/3,z+1/3'
  'x+1/3,y+2/3,z+2/3'
  '-y+1/3,x-y+2/3,z+2/3'
  '-x+y+1/3,-x+2/3,z+2/3'
  
loop_
_atom_site_label
_atom_site_type_symbol
_atom_site_fract_x
_atom_site_fract_y
_atom_site_fract_z
_atom_site_charge
Cu1    Cu    0.13846   0.30482   0.83376    0.798 
O1     O     0.13103   0.29568   0.65686   -0.656
O2     O     0.22221   0.39986   0.63993   -0.614
O3     O     0.21916   0.40953   0.03128   -0.614
O4     O     0.13730   0.30254   0.01187   -0.656
N1     N     0.04191   0.29571   0.21559    0.409 
N2     N     0.03800   0.33845   0.13138   -0.492
N3     N    -0.06427   0.24635   0.16352   -0.394
N4     N     0.29485   0.39253   0.44991    0.409 
N5     N     0.40132   0.45300   0.49772   -0.394
N6     N     0.30762   0.35169   0.52528   -0.492
C1     C     0.17521   0.34206   0.59576    0.787 
C2     C     0.17049   0.34117   0.45969   -0.022
C3     C     0.10795   0.31414   0.39968   -0.135
H3     H     0.06630   0.29350   0.44444    0.119 
C4     C     0.10635   0.31730   0.27419   -0.036
C5     C     0.16729   0.34749   0.20870   -0.022
C6     C     0.22983   0.37452   0.26871   -0.135
H6     H     0.27148   0.39516   0.22395    0.119 
C7     C     0.23143   0.37136   0.39420   -0.036
C8     C     0.17701   0.35625   0.07224    0.787 
C9     C    -0.01845   0.23954   0.23220    0.049 
H9     H    -0.02767   0.20172   0.28281    0.152 
C10    C    -0.02785   0.30518   0.10606    0.336 
H10    H    -0.04786   0.32226   0.05031    0.098 
C11    C     0.35159   0.45177   0.43236    0.049 
H11    H     0.35594   0.48766   0.38111    0.152 
C12    C     0.37225   0.39186   0.55462    0.336 
H12    H     0.39611   0.37914   0.61033    0.098
